# Supplementary material for: swDMR: A Sliding Window Approach to Identify Differentially Methylated Regions Based on Whole Genome Bisulfite Sequencing
Source: PLoS One. 2015 Jul 15;10(7):e0132866. doi: 10.1371/journal.pone.0132866 (PMC4503785; doi:10.1371/journal.pone.0132866)
Supplement: S1 Table — (XLS) [file pone.0132866.s002.xls]

## Sheet: Sheet1
Table S1 DMRs distribution of swDMR and CpG_MPs
Feature	Fisher	CpG_MPs_two	ANOVA	CpG_MPs_three
Total DMRs	137187	129926	92868	60976
3’UTR	1831	1489	1763	905
5’UTR	2570	1464	2864	957
CDS	7334	6252	7504	3713
Downstream	2312	2115	2088	1266
Intron	42581	37918	32869	19967
Promoter	4609	3413	4907	2277
Upstream	4105	3449	4156	2275
