# Supplementary material for: swDMR: A Sliding Window Approach to Identify Differentially Methylated Regions Based on Whole Genome Bisulfite Sequencing
Source: PLoS One. 2015 Jul 15;10(7):e0132866. doi: 10.1371/journal.pone.0132866 (PMC4503785; doi:10.1371/journal.pone.0132866)
Supplement: S2 Table — (XLS) [file pone.0132866.s003.xls]

## Sheet: Table S2
GOBPID	Pvalue	OddsRatio	ExpCount	Count	Size	Term	Symbols
GO:0044707	9.31944e-10	1.40096	555.737	663	5658	single-multicellular organism process	A2M;SERPINA3;ABAT;ACTA2;ACTB;ACVRL1;ADAM10;ADCY2;ADCY3;ADH5;AGT;AHSG;AKT2;ALDH1A3;ALOX5AP;ALOX15;ALOX15B;ANGPT1;ANK3;ANXA3;APOB;APOC1;APOD;APOE;KLK3;FAS;AQP3;AQP4;AQP7;AR;ARHGDIA;RHOH;ASCL2;ZFHX3;ATP2B4;BAI1;TNFRSF17;BDH1;BDKRB1;BGN;BMP7;FOXL2;BPI;ZFP36L1;C1QB;CACNA1F;DDR1;CACNB2;CACNB3;CAPN2;CASP3;CASR;CAT;CBFA2T3;CCK;CD7;CD8A;CD14;ENTPD2;CD48;CD59;CDX1;CEL;CENPE;CHM;CHRM1;CHRNA2;CHRNB4;CHRND;CH…
GO:0032501	7.38824e-09	1.37268	576.364	678	5868	multicellular organismal process	A2M;SERPINA3;ABAT;ACTA2;ACTB;ACVRL1;ADAM10;ADCY2;ADCY3;ADH5;AGT;AHSG;AKT2;ALDH1A3;ALOX5AP;ALOX15;ALOX15B;ANGPT1;ANK3;ANXA3;APOB;APOC1;APOD;APOE;KLK3;FAS;AQP3;AQP4;AQP7;AR;ARHGDIA;RHOH;ASCL2;ZFHX3;ATP2B4;BAI1;TNFRSF17;BDH1;BDKRB1;BGN;BMP7;FOXL2;BPI;BRDT;ZFP36L1;C1QB;CACNA1F;DDR1;CACNB2;CACNB3;CAPN2;CASP3;CASR;CAT;CBFA2T3;CCK;CD7;CD8A;CD14;ENTPD2;CD48;CD59;CDX1;CEL;CENPE;CHM;CHRM1;CHRNA2;CHRNB4;CHR…
GO:0044699	1.20201e-06	1.36649	1078.96	1153	10985	single-organism process	A2M;SERPINA3;ABAT;ABCA3;ABCB7;ACTA2;ACTB;ACVRL1;ADAM10;ADCY2;ADCY3;ADH5;AGT;AHSG;AKT2;ALDH3A1;ALDH1A3;ABCD2;ALOX5AP;ALOX15;ALOX15B;ANGPT1;ANK3;ANXA3;XIAP;APOB;APOC1;APOD;APOE;KLK3;FAS;AQP3;AQP4;AQP7;AR;ARHGDIA;RHOH;ASCL2;ZFHX3;ATP2B4;ATP6AP1;BAI1;BCAT1;TNFRSF17;BDH1;BDKRB1;BGN;BMP7;FOXL2;BPI;BRDT;ZFP36L1;C1QA;C1QB;C1R;C1S;C2;CA1;CACNA1F;DDR1;CACNA2D1;CACNB2;CACNB3;CAPN2;CAPN6;CASP3;CASP4;CASR;CAT…
GO:0009888	6.34828e-06	1.4552	145.27	195	1479	tissue development	ACTA2;ACVRL1;AGT;AHSG;AKT2;ALDH1A3;ALOX15;ALOX15B;APOD;AQP3;AR;ZFHX3;BDH1;BMP7;FOXL2;DDR1;CACNB2;CAPN2;CASP3;CHRND;COL2A1;COL7A1;CRIP1;CRYGD;CSF1R;CTGF;DAB2;DCT;DHCR24;DMD;DMPK;DUSP5;ECM1;EDA;EPHA2;ELF3;ELN;EMP1;ESR1;FABP5;FANCG;FGF1;FGF4;FGF7;FGFR2;FHL2;FOXD4;FOXD2;FOXO1;KAT2A;GDNF;GFI1;GHR;SFN;GRB2;HLF;HLX;HOXA13;HOXC11;HOXD9;HOXD10;HOXD13;HRH2;HTN1;ID3;IGF1;IGFBP1;KRT2;LAMC2;LEP;LMNA;LOXL2;LY6…
GO:0007166	7.32142e-06	1.35691	246.143	307	2506	cell surface receptor signaling pathway	ACTB;ACVRL1;ADAM10;ADCY2;ADCY3;AGT;AHSG;AKT2;ANGPT1;XIAP;APOD;APOE;FAS;AR;ARHGDIA;BAI1;TNFRSF17;BDKRB1;BMP7;DDR1;CACNB3;CASP3;CASR;CCK;CD7;CD8A;CD14;ENTPD2;CD59;CD79B;CD97;CHRM1;LTB4R;CNTFR;KLF6;CRHR2;CSF1R;CTF1;CTGF;DAB2;AKR1C2;DEFB1;DOK1;GPR183;ECM1;EDA;EDN2;EPHA2;EIF4G1;ESR1;F7;FCER2;FGD1;FGF1;FGF4;FGF7;FGFR2;FOXD4;FOXD2;FOXO1;FMOD;GABRA1;GABRA6;GABRG1;GBP1;GDNF;GFI1;GHR;GLRA1;GNAI2;GNG3;GP1BB…
GO:0007517	9.23484e-06	1.90526	37.8153	65	385	muscle organ development	ZFHX3;FOXL2;CACNB2;CAPN2;CHRND;CNTFR;COL6A3;CRYAB;CTF1;DMD;DMPK;ELN;FGFR2;FHL1;HLF;HLX;HOXD9;HOXD10;ID3;IGF1;LMNA;LY6E;SMAD3;SMAD7;MBNL1;MSX1;MYF5;MYH6;MYH7;NPHS1;PAX3;PITX1;PITX2;SORT1;SGCD;SGCG;SMTN;TCF7L2;TCF15;NR2F2;TPM1;ADAM12;FOXH1;NEURL;FAM65B;SPEG;VAMP5;MRAS;P2RX2;SIRT1;HEY1;NUPR1;HEYL;SRPK3;GREM1;FOXP1;RBM38;UNC45A;HIVEP3;STRA6;DISP1;FOXP2;RBM24;VGLL2;ANKRD33
GO:0001667	1.17868e-05	2.22952	21.9034	43	223	ameboidal cell migration	ACVRL1;AGT;ANGPT1;ANXA3;APOE;EPHA2;ETS1;FGF7;FOXD4;FOXD2;GDNF;HAS1;HRG;KRT2;LOXL2;NODAL;DDR2;PAX3;PITX2;PRKCA;PRSS3;S100A2;CXCL12;SOX10;TDGF1;TEK;NR2F2;VEGFA;VEGFC;VIL1;FOXH1;BCAR1;HDAC6;GIPC1;NCKAP1;GREM1;SRPX2;ANGPT4;HDAC7;FERMT1;PLEKHG5;PHACTR4;DAB2IP
GO:0007268	1.20497e-05	1.65569	65.8084	100	670	synaptic transmission	ABAT;ADCY2;ADCY3;AGT;APOE;CACNB2;CACNB3;CHRM1;CHRNA2;CHRNB4;CHRND;CHRNE;CHRNG;COMT;DBH;DDC;NQO1;DLG2;DMD;DMPK;SLC29A1;CLN8;FGFR2;GABRA1;GABRA6;GABRB3;GABRG1;GCHFR;GDNF;GLRA1;GNAI2;GNG3;GRM7;HCRTR2;HRH1;HRH2;HTR1D;HTR2A;KCNA3;KCNC4;KCNJ3;KCNJ5;KCNK2;KCNQ2;KCNQ3;MBP;MTNR1B;NGF;NTRK1;PDYN;PNOC;PRKACA;PRKCA;PRKCZ;RASGRF2;RIT2;SLC1A2;CNTN2;VIPR1;LRP8;COLQ;CAMK1;SYNGR1;LGI1;DLGAP2;NRXN3;OTOF;SNCAIP;RIM…
GO:0003008	1.33331e-05	1.40336	171.789	223	1749	system process	SERPINA3;ABAT;ACTA2;ACVRL1;ADCY2;ADCY3;ADH5;AGT;AKT2;ANGPT1;ANK3;APOE;FAS;AQP3;AQP4;AQP7;AR;BDKRB1;CACNA1F;CACNB2;CACNB3;CASP3;CCK;CEL;CHM;CHRM1;CHRNA2;CHRNB4;CHRND;CHRNE;CHRNG;CMA1;LTB4R;CNGA2;CNN3;COL2A1;COMT;CRYAB;CRYGD;CRYZ;CTGF;CYP4A11;DAB2;DBH;DDC;DES;NQO1;DLG2;DMD;DMPK;ECE1;EDN2;ELN;ENPEP;SLC29A1;EPHX2;CLN8;FGFR2;FKBP1B;GABRA1;GABRA6;GABRB3;GABRG1;GCHFR;GDNF;GLRA1;GNAI2;GNG3;GRM7;HCRTR2;HO…
GO:0030334	1.60368e-05	1.83827	40.7619	68	415	regulation of cell migration	ACVRL1;ADAM10;AGT;AKT2;ALOX15B;ANGPT1;ANXA3;APOD;APOE;BDKRB1;CSF1R;DAB2;DPEP1;ECM1;EDN2;EPHA2;ETS1;F7;F10;FGF1;FGF7;HAS1;HRG;IGF1;LAMB1;LMNA;SMAD3;SMAD7;MYO1C;NBL1;NODAL;DDR2;SERPINE1;PITX2;PRKCA;CCL3;CXCL12;SGK1;SNAI1;TDGF1;TEK;TFAP2A;NR2F2;TFF2;TPM1;VEGFA;VEGFC;VIL1;ZP3;MADCAM1;IFITM1;BCAR1;HDAC6;DLC1;IL24;GTPBP4;GREM1;SRPX2;PYCARD;NOX4;ANGPT4;HDAC7;ROBO4;CAMK1D;RTN4;PODN;DAB2IP;MIA3
GO:0019226	1.87804e-05	1.59632	74.7466	110	761	transmission of nerve impulse	ABAT;ADCY2;ADCY3;AGT;AKT2;ANK3;APOE;CACNB2;CACNB3;CHRM1;CHRNA2;CHRNB4;CHRND;CHRNE;CHRNG;COMT;DBH;DDC;NQO1;DLG2;DMD;DMPK;SLC29A1;CLN8;FGFR2;FKBP1B;GABRA1;GABRA6;GABRB3;GABRG1;GCHFR;GDNF;GLRA1;GNAI2;GNG3;GRM7;HCRTR2;HRH1;HRH2;HTR1D;HTR2A;KCNA3;KCNC4;KCNJ3;KCNJ5;KCNK2;KCNQ2;KCNQ3;MAL;MBP;MTNR1B;NGF;NTRK1;CLDN11;PDYN;PNOC;PRKACA;PRKCA;PRKCZ;KLK6;RASGRF2;RIT2;SLC1A2;CNTN2;TCF7L2;VIPR1;LRP8;COLQ;CNTNAP…
GO:0040012	2.08663e-05	1.76512	46.557	75	474	regulation of locomotion	ACVRL1;ADAM10;AGT;AKT2;ALOX15B;ANGPT1;ANXA3;APOD;APOE;BDKRB1;CHRM1;CSF1R;DAB2;DPEP1;ECM1;EDN2;EPHA2;ELANE;ETS1;F7;F10;FGF1;FGF7;HAS1;HRG;HTR1D;IGF1;LAMB1;LMNA;SMAD3;SMAD7;MYO1C;NBL1;NODAL;DDR2;SERPINE1;PITX2;PRKCA;PTPN2;CCL3;CXCL12;SGK1;SNAI1;TDGF1;TEK;TFAP2A;NR2F2;TFF2;TPM1;VEGFA;VEGFC;VIL1;ZP3;MADCAM1;IFITM1;BCAR1;HDAC6;DLC1;IFITM3;IL24;GTPBP4;GREM1;SRPX2;PYCARD;NOX4;ANGPT4;HDAC7;ROBO4;PLXNA3;C…
GO:0007155	2.66895e-05	1.51354	95.5695	134	973	cell adhesion	ACVRL1;ADAM10;AGT;ALOX15;ANGPT1;APOD;ARHGDIA;BAI1;BMP7;DDR1;CD33;SIGLEC6;CD97;COL2A1;COL6A3;COL7A1;COL12A1;COL13A1;CTGF;DAB2;DMD;DPT;DSC1;DSG3;EDA;EPHA2;FGF4;GP1BB;HAS1;HRG;ISLR;ITGB2;ITGB5;KIFC3;LAMB1;LAMC2;LEP;LGALS1;LOXL2;LPP;LY9;SMAD3;SMAD7;MCAM;MYF5;NCAM2;NODAL;NPHS1;DDR2;OPCML;CLDN11;SERPINE1;PKHD1;PPP1CB;PRKCA;PRKCZ;PXN;CXCL12;STAT5A;CNTN2;TDGF1;TEK;TFE3;TGFB1I1;TPM1;VEGFA;ADAM12;ALX1;MADC…
GO:0061061	2.73021e-05	1.72196	50.093	79	510	muscle structure development	AGT;ZFHX3;FOXL2;CACNB2;CAPN2;CHRND;CNTFR;COL6A3;CRYAB;CTF1;DMD;DMPK;ELN;FGFR2;FHL1;FHL2;HLF;HLX;HOXD9;HOXD10;ID3;IGF1;KRT19;LGALS1;LMNA;LY6E;SMAD3;SMAD7;MBNL1;MSX1;MYF5;MYH6;MYH7;NPHS1;PAX3;PITX1;PITX2;RXRB;SORT1;SGCD;SGCG;SMTN;TCF7L2;TCF15;TDGF1;NR2F2;TPM1;VEGFA;ADAM12;CAMK1;FOXH1;TBX18;NEURL;FAM65B;SPEG;VAMP5;MRAS;P2RX2;SIRT1;HEY1;HINFP;NUPR1;HEYL;SRPK3;GREM1;FOXP1;RBM38;UNC45A;MKL1;HIVEP3;STRA…
GO:0022610	2.94866e-05	1.5097	95.766	134	975	biological adhesion	ACVRL1;ADAM10;AGT;ALOX15;ANGPT1;APOD;ARHGDIA;BAI1;BMP7;DDR1;CD33;SIGLEC6;CD97;COL2A1;COL6A3;COL7A1;COL12A1;COL13A1;CTGF;DAB2;DMD;DPT;DSC1;DSG3;EDA;EPHA2;FGF4;GP1BB;HAS1;HRG;ISLR;ITGB2;ITGB5;KIFC3;LAMB1;LAMC2;LEP;LGALS1;LOXL2;LPP;LY9;SMAD3;SMAD7;MCAM;MYF5;NCAM2;NODAL;NPHS1;DDR2;OPCML;CLDN11;SERPINE1;PKHD1;PPP1CB;PRKCA;PRKCZ;PXN;CXCL12;STAT5A;CNTN2;TDGF1;TEK;TFE3;TGFB1I1;TPM1;VEGFA;ADAM12;ALX1;MADC…
GO:0070887	3.32335e-05	1.36461	189.469	240	1929	cellular response to chemical stimulus	ACVRL1;ADAM10;ADCY2;ADCY3;AGT;AHSG;AKT2;ALOX5AP;ALOX15;APOB;APOE;FAS;AQP4;ARHGDIA;TNFRSF17;BMP7;CASP3;CAT;CD14;CMA1;CNTFR;COL2A1;COMT;KLF6;CRIP1;CRYGD;CRYZ;CSF1R;CTGF;CYP2B6;CYP2C18;CYP2F1;CYP4A11;CYP4B1;CYP24A1;DAB2;DDC;AKR1C2;NQO1;DMD;DOK1;DPEP1;ECM1;EDN2;EPHA2;EIF4G1;SLC29A1;EPHX2;ERN1;ESR1;ETS1;F7;FBP1;FGD1;FGF1;FGF4;FGF7;FGFR2;FKBP1B;FOXO1;FMOD;GBP1;GFI1;GHR;GNG3;GRB2;GSTM5;GSTZ1;HAS1;HLA-DQ…
GO:0042221	4.07765e-05	1.30044	292.209	351	2975	response to chemical stimulus	ABAT;ABCA3;ACTB;ACVRL1;ADAM10;ADCY2;ADCY3;ADH5;AGT;AHSG;AKT2;ALDH3A1;ALOX5AP;ALOX15;ANGPT1;ANK3;APOB;APOD;APOE;FAS;AQP3;AQP4;AQP7;AR;ARHGDIA;TNFRSF17;BDH1;BDKRB1;BLMH;BMP7;CACNB2;CACNB3;CASP3;CASR;CAT;CCK;CD14;CES1;CHRNB4;CMA1;CNTFR;COL2A1;COL6A3;COMT;KLF6;CPN1;CRIP1;CRMP1;CRYAB;CRYGD;CRYZ;CSF1R;CTGF;CYP2B6;CYP2C18;CYP2F1;CYP4A11;CYP4B1;CYP24A1;DAB2;DBH;DDC;AKR1C2;DEFB1;DHCR24;NQO1;DMD;DOK1;DPEP1…
GO:2000145	5.095e-05	1.75239	43.021	69	438	regulation of cell motility	ACVRL1;ADAM10;AGT;AKT2;ALOX15B;ANGPT1;ANXA3;APOD;APOE;BDKRB1;CSF1R;DAB2;DPEP1;ECM1;EDN2;EPHA2;ETS1;F7;F10;FGF1;FGF7;HAS1;HRG;IGF1;LAMB1;LMNA;SMAD3;SMAD7;MYO1C;NBL1;NODAL;DDR2;SERPINE1;PITX2;PRKCA;CCL3;CXCL12;SGK1;SNAI1;TDGF1;TEK;TFAP2A;NR2F2;TFF2;TPM1;VEGFA;VEGFC;VIL1;ZP3;MADCAM1;IFITM1;BCAR1;HDAC6;DLC1;IL24;GTPBP4;GREM1;SRPX2;PYCARD;NOX4;ANGPT4;HDAC7;ROBO4;CAMK1D;RTN4;SSX2IP;PODN;DAB2IP;MIA3
GO:0035637	5.25975e-05	1.54696	77.3985	111	788	multicellular organismal signaling	ABAT;ADCY2;ADCY3;AGT;AKT2;ANK3;APOE;CACNB2;CACNB3;CHRM1;CHRNA2;CHRNB4;CHRND;CHRNE;CHRNG;COMT;DBH;DDC;NQO1;DLG2;DMD;DMPK;SLC29A1;CLN8;FGFR2;FKBP1B;GABRA1;GABRA6;GABRB3;GABRG1;GCHFR;GDNF;GLRA1;GNAI2;GNG3;GRM7;HCRTR2;HRH1;HRH2;HTR1D;HTR2A;KCNA3;KCNC4;KCNJ3;KCNJ5;KCNK2;KCNQ2;KCNQ3;MAL;MBP;MTNR1B;NGF;NTRK1;CLDN11;PDE4D;PDYN;PNOC;PRKACA;PRKCA;PRKCZ;KLK6;RASGRF2;RIT2;SLC1A2;CNTN2;TCF7L2;VIPR1;LRP8;COLQ;…
GO:0007186	5.38409e-05	1.61145	62.4689	93	636	G-protein coupled receptor signaling pathway	ADCY2;ADCY3;AGT;APOE;BAI1;BDKRB1;CASR;CCK;ENTPD2;CD97;CHRM1;LTB4R;CRHR2;AKR1C2;DEFB1;GPR183;ESR1;GABRA1;GABRA6;GABRG1;GLRA1;GNAI2;GNG3;GPR1;CCR10;GPR25;GPR35;GRM7;HCRTR2;HRH1;HRH2;HTR1D;HTR2A;HTR5A;CXCR2;KCNK2;MC2R;MC3R;MC4R;MTNR1B;OPCML;OPRM1;P2RY2;PDE4D;PDYN;PENK;PNOC;PRKCA;KLK6;PTGIR;PTH2R;PTPN6;RGR;RGS3;SORT1;CCL23;CXCL12;SSTR5;TAC3;CNTN2;TRHR;VIPR1;GPR68;DGKZ;DGKD;F2RL3;GPR50;BCAR1;AKAP12;GN…
GO:0007267	6.06843e-05	1.45419	109.321	148	1113	cell-cell signaling	ABAT;ADAM10;ADCY2;ADCY3;AGT;APOE;AR;C1QA;CACNB2;CACNB3;CD33;SIGLEC6;CD97;CHRM1;CHRNA2;CHRNB4;CHRND;CHRNE;CHRNG;COMT;CTF1;DBH;DDC;NQO1;DLG2;DMD;DMPK;ENPEP;SLC29A1;CLN8;FGF1;FGF4;FGF7;FGFR2;FKBP1B;GABRA1;GABRA6;GABRB3;GABRG1;GCHFR;GDNF;GLRA1;GNAI2;GNG3;GRB2;GRM7;HCRTR2;HOXC11;HRH1;HRH2;HTR1D;HTR2A;IL7;ITGB2;KCNA3;KCNC4;KCNJ3;KCNJ5;KCNK2;KCNQ2;KCNQ3;LEP;MBP;MC4R;MTNR1B;NDP;NGF;NODAL;NTRK1;OPRM1;CDK1…
GO:0030198	6.61784e-05	1.88958	30.9398	53	315	extracellular matrix organization	ADAM10;AGT;BGN;BMP7;DDR1;CMA1;COL2A1;COL6A3;COL7A1;COL12A1;COL13A1;CTGF;CTSK;DMD;DPT;ELANE;ELF3;ELN;ETS1;FMOD;ITGB5;KLK2;KLKB1;LAMB1;LAMC2;LOXL2;SMAD3;MATN3;MFAP2;MMP19;MYF5;NPHS1;DDR2;P4HB;SERPINE1;PLEC;PLOD2;PRKCA;TFAP2A;GDF5;MATN4;ADAMTS2;EMILIN1;ABI3BP;EGFL6;GREM1;RXFP1;VWA1;CRISPLD2;EGFLAM;CCDC80;TMPRSS6;VMO1
GO:0090130	7.19643e-05	2.36185	15.0279	31	153	tissue migration	ACVRL1;AGT;ANGPT1;ANXA3;APOE;EPHA2;ETS1;FGF7;HRG;KRT2;LOXL2;PRKCA;PRSS3;S100A2;TDGF1;TEK;NR2F2;VEGFA;VEGFC;VIL1;BCAR1;HDAC6;GIPC1;NCKAP1;GREM1;SRPX2;ANGPT4;HDAC7;FERMT1;PLEKHG5;DAB2IP
GO:0043062	7.21047e-05	1.88225	31.038	53	316	extracellular structure organization	ADAM10;AGT;BGN;BMP7;DDR1;CMA1;COL2A1;COL6A3;COL7A1;COL12A1;COL13A1;CTGF;CTSK;DMD;DPT;ELANE;ELF3;ELN;ETS1;FMOD;ITGB5;KLK2;KLKB1;LAMB1;LAMC2;LOXL2;SMAD3;MATN3;MFAP2;MMP19;MYF5;NPHS1;DDR2;P4HB;SERPINE1;PLEC;PLOD2;PRKCA;TFAP2A;GDF5;MATN4;ADAMTS2;EMILIN1;ABI3BP;EGFL6;GREM1;RXFP1;VWA1;CRISPLD2;EGFLAM;CCDC80;TMPRSS6;VMO1
GO:0016477	8.67421e-05	1.49724	86.8278	121	884	cell migration	ACVRL1;ADAM10;AGT;AKT2;ALOX15B;ANGPT1;ANXA3;APOB;APOD;APOE;BDKRB1;DDR1;CCK;CD48;CSF1R;CTGF;DAB2;DBH;DPEP1;ECM1;EDN2;EPHA2;ELANE;ENPEP;ETS1;F7;F10;FGF1;FGF7;FOXD4;FOXD2;GDNF;GRB2;HAS1;HRH1;HRG;IGF1;CXCR2;ITGB2;KRT2;LAMB1;LEP;LMNA;LOXL2;SMAD3;SMAD7;MATN2;MYO1C;NBL1;NODAL;DDR2;SERPINE1;PAX3;PDE4D;PF4V1;PITX2;PRKCA;PRKCZ;PROP1;PRSS3;PTPN6;S100A2;CCL3;CCL23;CXCL12;SGK1;SNAI1;FSCN1;SOX10;CNTN2;TDGF1;TE…
GO:0007167	8.75293e-05	1.48715	90.2656	125	919	enzyme linked receptor protein signaling pathway	ACVRL1;ADAM10;ADCY2;ADCY3;AGT;AHSG;AKT2;ANGPT1;XIAP;APOD;AR;ARHGDIA;BMP7;DDR1;CASP3;CD7;CD8A;CSF1R;CTF1;CTGF;DAB2;DOK1;EPHA2;EIF4G1;F7;FGD1;FGF1;FGF4;FGF7;FGFR2;FOXD4;FOXD2;FOXO1;FMOD;GHR;GRB2;HOXA13;HRG;IGF1;IGFBP1;IGFBP2;IRAK1;LEP;SMAD3;SMAD7;MSX1;MYH6;MYO1C;NBL1;NGF;NODAL;NPPA;NTRK1;DDR2;SERPINE1;POU5F1;PPP1CB;PRKACA;PRKAR2A;PRKCA;PRKCZ;PTGIR;PTPN2;PTPN6;PXN;RASGRF2;RHEB;RIT2;SORT1;STAT5A;TCF7…
GO:0010631	9.26782e-05	2.3622	14.5368	30	148	epithelial cell migration	ACVRL1;AGT;ANGPT1;ANXA3;APOE;EPHA2;ETS1;FGF7;HRG;KRT2;LOXL2;PRKCA;PRSS3;S100A2;TDGF1;TEK;NR2F2;VEGFA;VEGFC;VIL1;BCAR1;HDAC6;GIPC1;GREM1;SRPX2;ANGPT4;HDAC7;FERMT1;PLEKHG5;DAB2IP
GO:0090132	9.26782e-05	2.3622	14.5368	30	148	epithelium migration	ACVRL1;AGT;ANGPT1;ANXA3;APOE;EPHA2;ETS1;FGF7;HRG;KRT2;LOXL2;PRKCA;PRSS3;S100A2;TDGF1;TEK;NR2F2;VEGFA;VEGFC;VIL1;BCAR1;HDAC6;GIPC1;GREM1;SRPX2;ANGPT4;HDAC7;FERMT1;PLEKHG5;DAB2IP
GO:0043542	9.36202e-05	2.6065	11.1973	25	114	endothelial cell migration	ACVRL1;AGT;ANGPT1;ANXA3;APOE;EPHA2;ETS1;HRG;LOXL2;PRKCA;PRSS3;S100A2;TDGF1;TEK;NR2F2;VEGFA;VEGFC;BCAR1;GIPC1;GREM1;SRPX2;ANGPT4;HDAC7;PLEKHG5;DAB2IP
GO:0050896	0.000102066	1.22938	668.299	736	6804	response to stimulus	A2M;SERPINA3;ABAT;ABCA3;ACTA2;ACTB;ACVRL1;ADAM10;ADCY2;ADCY3;ADH5;AGT;AHSG;AKT2;ALDH3A1;ALOX5AP;ALOX15;ANGPT1;ANK3;ANXA3;XIAP;APOB;APOD;APOE;FAS;AQP3;AQP4;AQP7;AR;ARHGDIA;RHOH;ASCL2;ATP2B4;BAI1;TNFRSF17;BDH1;BDKRB1;BLMH;BMP7;BPI;C1QA;C1QB;C1R;C1S;C2;CACNA1F;DDR1;CACNB2;CACNB3;CAPN2;CASP3;CASR;CAT;CCK;CD1E;CD7;CD8A;CD14;CD33;ENTPD2;CD48;CD53;CD59;CD79B;CD97;CENPE;CES1;CHM;CHN2;CHRM1;CHRNA2;CHRNB4;…
GO:0048731	0.00010632	1.26362	348.392	407	3547	system development	ACTA2;ACTB;ACVRL1;AGT;AHSG;AKT2;ALDH1A3;ALOX15;ALOX15B;ANGPT1;ANK3;ANXA3;APOB;APOD;APOE;KLK3;FAS;AQP3;AQP4;AR;ARHGDIA;RHOH;ASCL2;ZFHX3;BAI1;BDH1;BMP7;FOXL2;ZFP36L1;C1QB;CACNA1F;DDR1;CACNB2;CACNB3;CAPN2;CASP3;CBFA2T3;CCK;CD8A;CDX1;CHM;CHRM1;CHRND;CMA1;CNTFR;COL2A1;COL6A3;COL7A1;COL12A1;COL13A1;KLF6;CRHR2;CRIP1;CRMP1;CRYAB;CRYGD;CSF1R;CTF1;CTGF;DAB2;DCT;TIMM8A;DHCR24;DMD;DMPK;GPR183;ECE1;ECM1;EDA;E…
GO:0048856	0.000133593	1.24731	402.708	463	4100	anatomical structure development	ACTA2;ACTB;ACVRL1;ADAM10;AGT;AHSG;AKT2;ALDH1A3;ALOX15;ALOX15B;ANGPT1;ANK3;ANXA3;APOB;APOD;APOE;KLK3;FAS;AQP3;AQP4;AR;ARHGDIA;RHOH;ASCL2;ZFHX3;BAI1;BDH1;BMP7;FOXL2;ZFP36L1;C1QB;CACNA1F;DDR1;CACNB2;CACNB3;CAPN2;CASP3;CASR;CBFA2T3;CCK;CD8A;CDX1;CHM;CHRM1;CHRND;CMA1;CNTFR;COL2A1;COL6A3;COL7A1;COL12A1;COL13A1;KLF6;CRHR2;CRIP1;CRMP1;CRYAB;CRYGD;CSF1R;CTF1;CTGF;DAB2;DCT;TIMM8A;DHCR24;DMD;DMPK;DUSP5;GPR1…
GO:0023052	0.000174786	1.23127	477.16	539	4858	signaling	A2M;ABAT;ACTB;ACVRL1;ADAM10;ADCY2;ADCY3;AGT;AHSG;AKT2;ALOX15;ANGPT1;ANK3;XIAP;APOB;APOD;APOE;FAS;AR;ARHGDIA;RHOH;BAI1;TNFRSF17;BDKRB1;BMP7;C1QA;DDR1;CACNB2;CACNB3;CASP3;CASR;CAT;CCK;CD7;CD8A;CD14;CD33;SIGLEC6;ENTPD2;CD48;CD53;CD59;CD79B;CD97;CHN2;CHRM1;CHRNA2;CHRNB4;CHRND;CHRNE;CHRNG;CLIC1;CLPS;LTB4R;CNGA2;CNTFR;COMT;KLF6;CRHR2;CRIP1;CRYAB;CSF1R;CTF1;CTGF;CTSK;CYP24A1;DAB2;DBH;DDC;AKR1C2;DEFB1;DH…
GO:0044700	0.000174786	1.23127	477.16	539	4858	single organism signaling	A2M;ABAT;ACTB;ACVRL1;ADAM10;ADCY2;ADCY3;AGT;AHSG;AKT2;ALOX15;ANGPT1;ANK3;XIAP;APOB;APOD;APOE;FAS;AR;ARHGDIA;RHOH;BAI1;TNFRSF17;BDKRB1;BMP7;C1QA;DDR1;CACNB2;CACNB3;CASP3;CASR;CAT;CCK;CD7;CD8A;CD14;CD33;SIGLEC6;ENTPD2;CD48;CD53;CD59;CD79B;CD97;CHN2;CHRM1;CHRNA2;CHRNB4;CHRND;CHRNE;CHRNG;CLIC1;CLPS;LTB4R;CNGA2;CNTFR;COMT;KLF6;CRHR2;CRIP1;CRYAB;CSF1R;CTF1;CTGF;CTSK;CYP24A1;DAB2;DBH;DDC;AKR1C2;DEFB1;DH…
GO:2000147	0.000183325	1.95555	23.7696	42	242	positive regulation of cell motility	ADAM10;AGT;AKT2;ANGPT1;ANXA3;BDKRB1;CSF1R;DAB2;EDN2;ETS1;F7;F10;FGF1;FGF7;IGF1;LAMB1;SMAD3;MYO1C;DDR2;SERPINE1;PRKCA;CCL3;CXCL12;SNAI1;TDGF1;TEK;TFAP2A;VEGFA;VEGFC;VIL1;ZP3;MADCAM1;BCAR1;HDAC6;SRPX2;PYCARD;NOX4;ANGPT4;HDAC7;CAMK1D;DAB2IP;MIA3
GO:0044763	0.000205337	1.23786	974.75	1035	9924	single-organism cellular process	A2M;ABAT;ABCA3;ABCB7;ACTA2;ACTB;ACVRL1;ADAM10;ADCY2;ADCY3;AGT;AHSG;AKT2;ALDH1A3;ABCD2;ALOX5AP;ALOX15;ALOX15B;ANGPT1;ANK3;ANXA3;XIAP;APOB;APOD;APOE;FAS;AQP3;AQP4;AQP7;AR;ARHGDIA;RHOH;ASCL2;ZFHX3;ATP2B4;ATP6AP1;BAI1;BCAT1;TNFRSF17;BDKRB1;BGN;BMP7;FOXL2;BPI;BRDT;ZFP36L1;C1QA;CACNA1F;DDR1;CACNB2;CACNB3;CAPN2;CAPN6;CASP3;CASP4;CASR;CAT;CBFA2T3;CCK;CD7;CD8A;CD14;CD33;SIGLEC6;ENTPD2;CD48;CD53;CD59;CD79B…
GO:0010594	0.000212193	2.88423	7.85772	19	80	regulation of endothelial cell migration	ACVRL1;AGT;ANGPT1;ANXA3;APOE;EPHA2;ETS1;HRG;PRKCA;TDGF1;TEK;NR2F2;VEGFA;VEGFC;BCAR1;SRPX2;ANGPT4;HDAC7;DAB2IP
GO:0032502	0.000244545	1.22746	457.319	517	4656	developmental process	A2M;ACTA2;ACTB;ACVRL1;ADAM10;ADH5;AGT;AHSG;AKT2;ALDH3A1;ALDH1A3;ALOX15;ALOX15B;ANGPT1;ANK3;ANXA3;APOB;APOD;APOE;KLK3;FAS;AQP3;AQP4;AR;ARHGDIA;RHOH;ASCL2;ZFHX3;BAI1;TNFRSF17;BDH1;BMP7;FOXL2;BRDT;ZFP36L1;C1QB;CACNA1F;DDR1;CACNB2;CACNB3;CAPN2;CASP3;CASR;CAT;CBFA2T3;CCK;CD8A;CDX1;CENPE;CHM;CHRM1;CHRND;CLIC1;CMA1;CNTFR;COL2A1;COL6A3;COL7A1;COL12A1;COL13A1;KLF6;CRHR2;CRIP1;CRMP1;CRYAB;CRYGD;CSF1R;CTF1;…
GO:0030335	0.000255829	1.93713	23.3767	41	238	positive regulation of cell migration	ADAM10;AGT;ANGPT1;ANXA3;BDKRB1;CSF1R;DAB2;EDN2;ETS1;F7;F10;FGF1;FGF7;IGF1;LAMB1;SMAD3;MYO1C;DDR2;SERPINE1;PRKCA;CCL3;CXCL12;SNAI1;TDGF1;TEK;TFAP2A;VEGFA;VEGFC;VIL1;ZP3;MADCAM1;BCAR1;HDAC6;SRPX2;PYCARD;NOX4;ANGPT4;HDAC7;CAMK1D;DAB2IP;MIA3
GO:0007275	0.000260887	1.2343	403.592	461	4109	multicellular organismal development	ACTA2;ACTB;ACVRL1;ADAM10;AGT;AHSG;AKT2;ALDH1A3;ALOX15;ALOX15B;ANGPT1;ANK3;ANXA3;APOB;APOD;APOE;KLK3;FAS;AQP3;AQP4;AR;ARHGDIA;RHOH;ASCL2;ZFHX3;BAI1;TNFRSF17;BDH1;BMP7;FOXL2;ZFP36L1;C1QB;CACNA1F;DDR1;CACNB2;CACNB3;CAPN2;CASP3;CAT;CBFA2T3;CCK;CD8A;CDX1;CENPE;CHM;CHRM1;CHRND;CMA1;CNTFR;COL2A1;COL6A3;COL7A1;COL12A1;COL13A1;KLF6;CRHR2;CRIP1;CRMP1;CRYAB;CRYGD;CSF1R;CTF1;CTGF;DAB2;DCT;DDC;TIMM8A;DHCR24;D…
GO:0048870	0.000267036	1.43606	94.3909	127	961	cell motility	ACVRL1;ADAM10;AGT;AKT2;ALOX15B;ANGPT1;ANXA3;APOB;APOD;APOE;BDKRB1;DDR1;CCK;CD48;CSF1R;CTGF;DAB2;DBH;DNAH8;DPEP1;ECM1;EDN2;EPHA2;ELANE;ENPEP;ETS1;F7;F10;FGF1;FGF7;FOXD4;FOXD2;GAS8;GDNF;GRB2;HAS1;HRH1;HRG;IGF1;CXCR2;ITGB2;KRT2;LAMB1;LEP;LMNA;LOXL2;SMAD3;SMAD7;MATN2;MYO1C;NBL1;NODAL;DDR2;SERPINE1;PAX3;PDE4D;PF4V1;PITX2;PRKCA;PRKCZ;PROP1;PRSS3;PTPN6;S100A2;CCL3;CCL23;CXCL12;SGK1;SNAI1;FSCN1;SOX10;CNT…
GO:0051674	0.000267036	1.43606	94.3909	127	961	localization of cell	ACVRL1;ADAM10;AGT;AKT2;ALOX15B;ANGPT1;ANXA3;APOB;APOD;APOE;BDKRB1;DDR1;CCK;CD48;CSF1R;CTGF;DAB2;DBH;DNAH8;DPEP1;ECM1;EDN2;EPHA2;ELANE;ENPEP;ETS1;F7;F10;FGF1;FGF7;FOXD4;FOXD2;GAS8;GDNF;GRB2;HAS1;HRH1;HRG;IGF1;CXCR2;ITGB2;KRT2;LAMB1;LEP;LMNA;LOXL2;SMAD3;SMAD7;MATN2;MYO1C;NBL1;NODAL;DDR2;SERPINE1;PAX3;PDE4D;PF4V1;PITX2;PRKCA;PRKCZ;PROP1;PRSS3;PTPN6;S100A2;CCL3;CCL23;CXCL12;SGK1;SNAI1;FSCN1;SOX10;CNT…
GO:0048584	0.000272905	1.37594	127	164	1293	positive regulation of response to stimulus	A2M;ACTB;ACVRL1;ADAM10;AGT;AKT2;ALOX5AP;ALOX15;ANGPT1;XIAP;AR;BMP7;C1QA;C1QB;C1R;C1S;C2;CACNB3;CAT;CD8A;CD14;CD59;CD79B;CRHR2;CSF1R;CTGF;CTSK;DAB2;AKR1C2;CFD;GPR183;ECM1;EDA;EDN2;ELANE;ERN1;ESR1;F7;F10;FCER2;FGF1;FGF4;FGFR2;FOXD4;FOXD2;GFI1;GHR;GNG3;GRB2;HLA-DQB1;HRG;HTR2A;IFI16;IGF1;IRAK1;ITGB2;KRT1;LAG3;LEP;LGALS1;LTBR;LTF;SMAD3;MGMT;MSX1;MYH2;MYO1C;NGF;NODAL;NTRK1;OPRM1;SERPINE1;PDE2A;PDE4D;PL…
GO:0051272	0.000315167	1.89773	24.3589	42	248	positive regulation of cellular component movement	ADAM10;AGT;AKT2;ANGPT1;ANXA3;BDKRB1;CSF1R;DAB2;EDN2;ETS1;F7;F10;FGF1;FGF7;IGF1;LAMB1;SMAD3;MYO1C;DDR2;SERPINE1;PRKCA;CCL3;CXCL12;SNAI1;TDGF1;TEK;TFAP2A;VEGFA;VEGFC;VIL1;ZP3;MADCAM1;BCAR1;HDAC6;SRPX2;PYCARD;NOX4;ANGPT4;HDAC7;CAMK1D;DAB2IP;MIA3
GO:0010632	0.000357215	2.51651	10.1168	22	103	regulation of epithelial cell migration	ACVRL1;AGT;ANGPT1;ANXA3;APOE;EPHA2;ETS1;FGF7;HRG;PRKCA;TDGF1;TEK;NR2F2;VEGFA;VEGFC;VIL1;BCAR1;HDAC6;SRPX2;ANGPT4;HDAC7;DAB2IP
GO:0048513	0.000389221	1.26957	248.795	296	2533	organ development	ACTA2;ACVRL1;AGT;AHSG;AKT2;ALDH1A3;ALOX15;ALOX15B;ANGPT1;APOD;FAS;AQP3;AR;RHOH;ASCL2;ZFHX3;BDH1;BMP7;FOXL2;ZFP36L1;C1QB;CACNA1F;DDR1;CACNB2;CAPN2;CASP3;CBFA2T3;CD8A;CDX1;CHRND;CMA1;CNTFR;COL2A1;COL6A3;COL7A1;COL13A1;KLF6;CRIP1;CRYAB;CRYGD;CSF1R;CTF1;CTGF;DAB2;DCT;DHCR24;DMD;DMPK;GPR183;ECE1;ECM1;EDA;EPHA2;ELF3;ELN;EMP1;ENPEP;SLC29A1;CLN8;ESR1;ETS1;F7;FABP5;FANCG;FGD1;FGF1;FGF4;FGF7;FGFR2;FHL1;FHL…
GO:0040017	0.000408724	1.87006	24.6536	42	251	positive regulation of locomotion	ADAM10;AGT;AKT2;ANGPT1;ANXA3;BDKRB1;CSF1R;DAB2;EDN2;ETS1;F7;F10;FGF1;FGF7;IGF1;LAMB1;SMAD3;MYO1C;DDR2;SERPINE1;PRKCA;CCL3;CXCL12;SNAI1;TDGF1;TEK;TFAP2A;VEGFA;VEGFC;VIL1;ZP3;MADCAM1;BCAR1;HDAC6;SRPX2;PYCARD;NOX4;ANGPT4;HDAC7;CAMK1D;DAB2IP;MIA3
GO:0060538	0.000413699	1.91909	22.3945	39	228	skeletal muscle organ development	ZFHX3;FOXL2;CACNB2;CAPN2;CHRND;CNTFR;DMD;DMPK;ELN;FGFR2;HLF;HLX;HOXD9;HOXD10;IGF1;MBNL1;MYF5;NPHS1;PITX1;PITX2;SORT1;TCF7L2;NR2F2;ADAM12;NEURL;VAMP5;P2RX2;NUPR1;HEYL;SRPK3;FOXP1;RBM38;HIVEP3;STRA6;DISP1;FOXP2;RBM24;VGLL2;ANKRD33
GO:0010634	0.000426518	3.02007	6.3844	16	65	positive regulation of epithelial cell migration	AGT;ANGPT1;ANXA3;ETS1;FGF7;PRKCA;TDGF1;TEK;VEGFA;VEGFC;VIL1;BCAR1;HDAC6;SRPX2;ANGPT4;HDAC7
GO:0010811	0.000426518	3.02007	6.3844	16	65	positive regulation of cell-substrate adhesion	ALOX15;DAB2;DMD;HRG;SMAD3;PRKCZ;TDGF1;TEK;VEGFA;EMILIN1;ABI3BP;EGFL6;PLEKHA2;EGFLAM;CCDC80;RELL2
GO:0060501	0.000427301	36.8226	0.491108	4	5	positive regulation of epithelial cell proliferation involved in lung morphogenesis	FGF7;FGFR2;FOXP1;FOXP2
GO:1900746	0.000427301	36.8226	0.491108	4	5	regulation of vascular endothelial growth factor signaling pathway	HRG;MYO1C;XDH;DAB2IP
GO:0010595	0.000434733	3.53299	4.61641	13	47	positive regulation of endothelial cell migration	AGT;ANGPT1;ANXA3;ETS1;PRKCA;TDGF1;TEK;VEGFA;VEGFC;BCAR1;SRPX2;ANGPT4;HDAC7
GO:0019369	0.000444769	3.31803	5.20574	14	53	arachidonic acid metabolic process	ALOX5AP;ALOX15;ALOX15B;CYP4A11;DPEP1;EPHX2;GGT5;GPX4;PTGIS;CYP4F2;PTGES;MGLL;PTGR1;CYP2U1
GO:0038092	0.000487222	9.21488	1.17866	6	12	nodal signaling pathway	SMAD3;NODAL;TGIF1;FOXH1;CFC1;DAND5
GO:0044767	0.000490109	1.23115	354.58	407	3610	single-organism developmental process	ACTA2;ACTB;ACVRL1;ADAM10;ADH5;AGT;AKT2;ALDH3A1;ALDH1A3;ALOX15B;ANGPT1;ANK3;ANXA3;APOB;APOD;APOE;KLK3;FAS;AQP3;AR;ARHGDIA;RHOH;ASCL2;ZFHX3;BAI1;BDH1;BMP7;FOXL2;ZFP36L1;C1QB;CACNA1F;DDR1;CACNB2;CACNB3;CAPN2;CASP3;CAT;CBFA2T3;CCK;CD8A;CDX1;CHM;CHRND;CMA1;CNTFR;COL2A1;COL6A3;COL13A1;KLF6;CRHR2;CRIP1;CRMP1;CRYAB;CRYGD;CSF1R;CTF1;CTGF;DAB2;DCT;DDC;DHCR24;NQO1;DMD;DMPK;DUSP5;GPR183;ECE1;ECM1;EDA;EPHA2;E…
GO:0051270	0.000510551	1.58039	48.9143	72	498	regulation of cellular component movement	ACVRL1;ADAM10;AGT;AKT2;ALOX15B;ANGPT1;ANXA3;APOD;APOE;BDKRB1;CSF1R;DAB2;DPEP1;ECM1;EDN2;EPHA2;ETS1;F7;F10;FGF1;FGF7;HAS1;HRG;IGF1;LAMB1;LMNA;SMAD3;SMAD7;MYO1C;NBL1;NODAL;DDR2;SERPINE1;PDE4D;PITX2;PKHD1;PRKCA;CCL3;CXCL12;SGK1;SNAI1;TDGF1;TEK;TFAP2A;NR2F2;TFF2;TPM1;VEGFA;VEGFC;VIL1;ZP3;MADCAM1;IFITM1;BCAR1;HDAC6;DLC1;IL24;GTPBP4;GREM1;SRPX2;PYCARD;NOX4;ANGPT4;HDAC7;ROBO4;PLXNA3;CAMK1D;RTN4;SSX2IP;P…
GO:0045785	0.000538903	2.23223	13.1617	26	134	positive regulation of cell adhesion	ALOX15;ANGPT1;BMP7;DAB2;DMD;HRG;LGALS1;SMAD3;SMAD7;NODAL;PRKCA;PRKCZ;TDGF1;TEK;TFE3;TPM1;VEGFA;TBX18;FSTL3;EMILIN1;ABI3BP;EGFL6;PLEKHA2;EGFLAM;CCDC80;RELL2
GO:0040011	0.000547046	1.3521	127.983	163	1303	locomotion	ACTB;ACVRL1;ADAM10;AGT;AKT2;ALOX15B;ANGPT1;ANK3;ANXA3;APOB;APOD;APOE;BDKRB1;BMP7;DDR1;CACNB2;CACNB3;CCK;CD48;CHRM1;COL2A1;COL6A3;CRMP1;CSF1R;CTGF;DAB2;DBH;DEFB1;DNAH8;DPEP1;ECM1;EDN2;EPHA2;ELANE;ENPEP;ETS1;F7;F10;FGF1;FGF7;FOXD4;FOXD2;GAS8;GDNF;CCR10;GRB2;HAS1;HRH1;HRG;HTR1D;IGF1;CXCR2;ITGB2;KCNQ2;KCNQ3;KRT2;LAMB1;LEP;ABLIM1;LMNA;LMX1A;LOXL2;LSP1;SMAD3;SMAD7;MATN2;MYO1C;NBL1;NODAL;NTRK1;DDR2;SERP…
GO:0010810	0.000549347	2.36785	11.099	23	113	regulation of cell-substrate adhesion	ACVRL1;ALOX15;APOD;DDR1;DAB2;DMD;HRG;LGALS1;SMAD3;MYF5;SERPINE1;PRKCZ;TDGF1;TEK;VEGFA;EMILIN1;ABI3BP;EGFL6;GREM1;PLEKHA2;EGFLAM;CCDC80;RELL2
GO:0048736	0.00057606	2.14656	14.635	28	149	appendage development	BMP7;COL2A1;ECE1;FGF4;FGFR2;HOXA13;HOXC11;HOXD9;HOXD10;HOXD12;HOXD13;MBNL1;MSX1;PITX1;PITX2;PTCH1;TFAP2A;NR2F2;ZBTB16;ALX1;GDF5;FOXN1;GREM1;RAX;SALL4;ZNF358;EVX2;MUSTN1
GO:0060173	0.00057606	2.14656	14.635	28	149	limb development	BMP7;COL2A1;ECE1;FGF4;FGFR2;HOXA13;HOXC11;HOXD9;HOXD10;HOXD12;HOXD13;MBNL1;MSX1;PITX1;PITX2;PTCH1;TFAP2A;NR2F2;ZBTB16;ALX1;GDF5;FOXN1;GREM1;RAX;SALL4;ZNF358;EVX2;MUSTN1
GO:0007169	0.000581572	1.49566	64.2369	90	654	transmembrane receptor protein tyrosine kinase signaling pathway	ADAM10;ADCY2;ADCY3;AGT;AHSG;AKT2;ANGPT1;APOD;AR;ARHGDIA;DDR1;CASP3;CD7;CD8A;CSF1R;CTGF;DOK1;EPHA2;EIF4G1;F7;FGD1;FGF1;FGF4;FGF7;FGFR2;FOXO1;GHR;GRB2;HRG;IGF1;IGFBP1;IGFBP2;IRAK1;LEP;MYO1C;NGF;NTRK1;DDR2;PRKACA;PRKAR2A;PRKCA;PRKCZ;PTGIR;PTPN2;PTPN6;PXN;RASGRF2;RHEB;RIT2;SORT1;STAT5A;TCF7L2;TEK;TFAP2A;VEGFA;VEGFC;VIL1;XDH;ADAM12;OGT;CILP;DGKD;ATP6V0D1;ARHGEF6;BCAR1;CNKSR1;MCF2L;ARHGEF18;SIRT1;NPTN;…
GO:0007165	0.000693519	1.21123	426.281	480	4340	signal transduction	A2M;ACTB;ACVRL1;ADAM10;ADCY2;ADCY3;AGT;AHSG;AKT2;ALOX15;ANGPT1;ANK3;XIAP;APOB;APOD;APOE;FAS;AR;ARHGDIA;RHOH;BAI1;TNFRSF17;BDKRB1;BMP7;DDR1;CACNB3;CASP3;CASR;CAT;CCK;CD7;CD8A;CD14;CD33;ENTPD2;CD48;CD53;CD59;CD79B;CD97;CHN2;CHRM1;CHRNA2;CHRNB4;CHRND;CHRNE;CHRNG;CLIC1;CLPS;LTB4R;CNGA2;CNTFR;KLF6;CRHR2;CRIP1;CRYAB;CSF1R;CTF1;CTGF;CTSK;CYP24A1;DAB2;AKR1C2;DEFB1;DHCR24;DMD;DMPK;DOK1;DUSP5;GPR183;ECM1;E…
GO:0009611	0.000695845	1.36909	110.794	143	1128	response to wounding	A2M;SERPINA3;ACTB;ACVRL1;AGT;AHSG;ALOX5AP;ALOX15;ANGPT1;XIAP;APOB;APOD;APOE;ATP2B4;BDKRB1;C2;DDR1;CASP3;CD14;ENTPD2;CD48;CD59;CD97;CENPE;CMA1;LTB4R;CSF1R;CTGF;DEFB1;CFD;ECM1;ELANE;ELF3;EPHX2;ETS1;F2RL2;F7;F10;F11;FGF7;DARC;GGT5;GNAI2;GP1BB;GRB2;HRH1;HRG;ID3;IFI16;IGF1;IGFBP1;CXCR2;ITGB2;ITIH4;KLKB1;KIF11;KRT1;LGALS1;LY75;SMAD3;MATN2;MCAM;MYH2;NGF;NTRK1;SERPINE1;PDE2A;PF4V1;PLA2G2A;POU5F1;PRKACA;P…
GO:0006690	0.000763661	2.5483	8.64349	19	88	icosanoid metabolic process	ALOX5AP;ALOX15;ALOX15B;CYP4A11;AKR1C2;DPEP1;EDN2;EPHX2;GGT5;GPX4;PLA2G5;PTGIS;CYP4F2;PTGES;CYP4F8;MGLL;PTGR1;SIRT1;CYP2U1
GO:1901568	0.000763661	2.5483	8.64349	19	88	fatty acid derivative metabolic process	ALOX5AP;ALOX15;ALOX15B;CYP4A11;AKR1C2;DPEP1;EDN2;EPHX2;GGT5;GPX4;PLA2G5;PTGIS;CYP4F2;PTGES;CYP4F8;MGLL;PTGR1;SIRT1;CYP2U1
GO:0050877	0.000767037	1.34547	124.447	158	1267	neurological system process	ABAT;ADCY2;ADCY3;AGT;AKT2;ANK3;APOE;AQP4;BDKRB1;CACNA1F;CACNB2;CACNB3;CASP3;CCK;CHM;CHRM1;CHRNA2;CHRNB4;CHRND;CHRNE;CHRNG;CNGA2;COL2A1;COMT;CRYGD;CRYZ;DBH;DDC;NQO1;DLG2;DMD;DMPK;SLC29A1;CLN8;FGFR2;FKBP1B;GABRA1;GABRA6;GABRB3;GABRG1;GCHFR;GDNF;GLRA1;GNAI2;GNG3;GRM7;HCRTR2;HOXD10;HRH1;HRH2;HTR1D;HTR2A;KCNA3;KCNC4;KCNJ3;KCNJ5;KCNK2;KCNQ2;KCNQ3;KIFC3;ABLIM1;MAL;MBP;MTNR1B;NDP;NGF;NTRK1;OPRM1;CLDN11;P…
GO:0007200	0.000776187	2.95019	6.08973	15	62	phospholipase C-activating G-protein coupled receptor signaling pathway	AGT;CHRM1;LTB4R;ESR1;HCRTR2;HRH1;HTR2A;CXCR2;MC3R;OPRM1;P2RY2;F2RL3;GNA14;PLCE1;RXFP3
GO:0050900	0.000795814	1.78561	26.2251	43	267	leukocyte migration	ADAM10;ANGPT1;APOB;APOD;BDKRB1;CD48;DBH;ECM1;EDN2;ELANE;F7;GRB2;HRH1;CXCR2;ITGB2;LEP;NBL1;SERPINE1;PDE4D;PF4V1;PRKCA;PTPN6;CCL3;CCL23;CXCL12;TEK;VEGFA;VEGFC;ZP3;ARHGEF5;SLC7A5;MADCAM1;EPX;CD84;SLC16A3;SLC7A8;GREM1;PYCARD;CKLF;ANGPT4;CD244;CAMK1D;MIA3
GO:0042135	0.000815505	11.5124	0.883994	5	9	neurotransmitter catabolic process	ABAT;COMT;COLQ;PRIMA1;LRTOMT
GO:0060766	0.000829825	7.89787	1.27688	6	13	negative regulation of androgen receptor signaling pathway	DAB2;IGF1;NODAL;FOXH1;SIRT1;HEYL
GO:0007154	0.000855068	1.19975	488.456	543	4973	cell communication	A2M;ABAT;ACTB;ACVRL1;ADAM10;ADCY2;ADCY3;AGT;AHSG;AKT2;ALOX15;ANGPT1;ANK3;XIAP;APOB;APOD;APOE;FAS;AR;ARHGDIA;RHOH;BAI1;TNFRSF17;BDKRB1;BMP7;C1QA;DDR1;CACNB2;CACNB3;CASP3;CASR;CAT;CCK;CD7;CD8A;CD14;CD33;SIGLEC6;ENTPD2;CD48;CD53;CD59;CD79B;CD97;CHN2;CHRM1;CHRNA2;CHRNB4;CHRND;CHRNE;CHRNG;CLIC1;CLPS;LTB4R;CNGA2;CNTFR;COMT;KLF6;CRHR2;CRIP1;CRYAB;CSF1R;CTF1;CTGF;CTSK;CYP24A1;DAB2;DBH;DDC;AKR1C2;DEFB1;DH…
GO:0006954	0.000872559	1.53994	50.6823	73	516	inflammatory response	A2M;SERPINA3;AGT;AHSG;ALOX5AP;ALOX15;XIAP;APOD;APOE;BDKRB1;C2;CD14;CD59;CD97;CMA1;LTB4R;CSF1R;DEFB1;ECM1;ELANE;ELF3;EPHX2;DARC;GGT5;HRH1;IFI16;CXCR2;ITGB2;ITIH4;KLKB1;LY75;SMAD3;NGF;SERPINE1;PDE2A;PLA2G2A;PRKCA;PRKCZ;MAP2K3;MASP1;PTGIS;PTPN2;CCL3;CCL18;CCL23;STAT5A;TEK;TFF2;TLR3;TP73;ZP3;GPR68;CHST1;CHST2;LY86;PTGES;MGLL;NLRP1;BRD4;LY96;NUPR1;CHIA;PYCARD;BLNK;NOX4;IL36G;CAMK1D;MYLK3;C1QTNF3;REG3G…
GO:0070372	0.000878635	2.18568	12.867	25	131	regulation of ERK1 and ERK2 cascade	ALOX15;ANGPT1;CSF1R;CTGF;GPR183;EPHA2;FGF4;FGFR2;HTR2A;IGF1;NODAL;NTRK1;OPRM1;PRKCA;PRKCZ;PTPN2;PTPN6;CCL3;ST5;TEK;TFF2;PYCARD;NOX4;C1QTNF3;DAB2IP
GO:0060512	0.000905897	4.01243	3.24131	10	33	prostate gland morphogenesis	AR;BMP7;CRIP1;ESR1;FGFR2;HOXA13;HOXD13;IGF1;STAT5A;CYP7B1
GO:0048762	0.000923091	2.10354	14.3403	27	146	mesenchymal cell differentiation	BMP7;DAB2;FGFR2;FOXD4;FOXD2;GDNF;LOXL2;SMAD3;SMAD7;MSX1;PAX3;PITX2;S100A4;SNAI1;SOX10;TFAP2A;TGFB1I1;ALX1;HEY1;WWTR1;HEYL;GREM1;RTN4;PHACTR4;WNT10A;DAB2IP;CYP26C1
GO:0030154	0.00096069	1.23626	279.538	325	2846	cell differentiation	A2M;ACTA2;ACTB;ACVRL1;AGT;AKT2;ALOX15B;ANGPT1;ANK3;APOB;APOD;APOE;FAS;AQP3;AR;ARHGDIA;RHOH;ASCL2;ZFHX3;BAI1;BMP7;FOXL2;BRDT;ZFP36L1;CACNA1F;CACNB2;CACNB3;CAPN2;CASP3;CBFA2T3;CCK;CD8A;CLIC1;COL2A1;COL6A3;COL13A1;KLF6;CRMP1;CRYAB;CRYGD;CSF1R;CTF1;CTGF;CYP24A1;DAB2;DCT;DMD;DMPK;GPR183;EDA;EPHA2;ELF3;CLN8;ESR1;ETS1;EVX1;FANCG;FGF1;FGF4;FGFR2;FHL1;FHL2;FOXD4;FOXD2;FOXO1;FLT3LG;GABRB3;GDNF;GFI1;GHR;SFN…
GO:0048864	0.000961745	1.83895	22.5909	38	230	stem cell development	ASCL2;BMP7;DAB2;FGF4;FOXD4;FOXD2;GDNF;IGF1;LOXL2;SMAD3;SMAD7;MSX1;NODAL;PAX3;PITX2;POU5F1;S100A4;SNAI1;SOX10;TCF7L2;TFAP2A;TGFB1I1;PAX8;ALX1;TCL1A;MED7;HEY1;WWTR1;HEYL;GREM1;RTN4;SALL4;PHACTR4;MSI2;ZNF358;DPPA2;DAB2IP;CYP26C1
GO:0016339	0.00101703	4.36973	2.7502	9	28	calcium-dependent cell-cell adhesion	PCDHB5;ATP2C1;PCDHB14;PCDHB13;PCDHB11;PCDHB7;PCDHB6;PCDHB4;PCDHB3
GO:0070296	0.00101703	4.36973	2.7502	9	28	sarcoplasmic reticulum calcium ion transport	DMD;FKBP1B;HRC;PDE4D;PRKACA;CCL3;SLN;GSTO1;DHRS7C
GO:0030855	0.00107585	1.51703	52.7449	75	537	epithelial cell differentiation	ACTA2;ACVRL1;AGT;AKT2;ALOX15B;AQP3;AR;BMP7;FOXL2;CASP3;CRYGD;DMD;EPHA2;ELF3;ESR1;FANCG;FGFR2;FOXD4;FOXD2;GDNF;GFI1;SFN;HOXA13;HRH2;ID3;IGF1;KRT2;SMAD3;MGMT;MITF;NODAL;NPHS1;NTRK1;PDE2A;PDE4D;PITX2;PPP2R2B;PRKACA;PTCH1;SOX10;SPRR2F;STAT5A;TFAP2A;NR2F2;TGFB1I1;UPK1B;UPK3A;VEGFA;XDH;PAX8;MADCAM1;FOXN1;LATS1;NEURL;DHRS9;ZPBP;KAZN;HEY1;POU2F3;GAPDHS;GREM1;EDDM3B;C10orf11;HPS4;ZPBP2;REG3G;ZFP42;GATA5;M…
GO:0014031	0.00110234	2.14488	13.0635	25	133	mesenchymal cell development	BMP7;DAB2;FOXD4;FOXD2;GDNF;LOXL2;SMAD3;SMAD7;MSX1;PAX3;PITX2;S100A4;SNAI1;SOX10;TFAP2A;TGFB1I1;ALX1;HEY1;WWTR1;HEYL;GREM1;RTN4;PHACTR4;DAB2IP;CYP26C1
GO:2000794	0.00118177	18.4099	0.589329	4	6	regulation of epithelial cell proliferation involved in lung morphogenesis	FGF7;FGFR2;FOXP1;FOXP2
GO:0070374	0.00118623	2.37295	9.62571	20	98	positive regulation of ERK1 and ERK2 cascade	ALOX15;ANGPT1;CSF1R;CTGF;GPR183;FGF4;FGFR2;HTR2A;NODAL;NTRK1;OPRM1;PRKCA;PRKCZ;CCL3;ST5;TEK;TFF2;PYCARD;NOX4;C1QTNF3
GO:0014706	0.0012223	1.63986	34.7704	53	354	striated muscle tissue development	AGT;ZFHX3;FOXL2;CACNB2;CAPN2;CHRND;DMD;DMPK;ELN;FGFR2;FHL2;HLF;HLX;HOXD9;HOXD10;IGF1;LMNA;LY6E;SMAD3;SMAD7;MBNL1;MYF5;MYH6;MYH7;NPHS1;PITX1;PITX2;RXRB;SORT1;TCF7L2;TDGF1;NR2F2;TPM1;VEGFA;ADAM12;FOXH1;NEURL;SPEG;VAMP5;P2RX2;HEY1;NUPR1;HEYL;SRPK3;GREM1;FOXP1;RBM38;HIVEP3;MYLK3;FOXP2;RBM24;VGLL2;ANKRD33
GO:0023056	0.0012391	1.38738	89.2833	117	909	positive regulation of signaling	ACVRL1;AGT;ALOX15;ANGPT1;XIAP;AR;BMP7;CAT;CD8A;CRHR2;CSF1R;CTGF;DAB2;AKR1C2;GPR183;ECE1;ECM1;EDA;ELANE;ERN1;ESR1;F7;F10;FGF1;FGF4;FGFR2;FOXD4;FOXD2;GFI1;GHR;GNG3;HTR2A;IGF1;IRAK1;LEP;LGALS1;LTBR;LTF;SMAD3;MSX1;MYO1C;NGF;NODAL;NTRK1;OPRM1;PMAIP1;POU5F1;PRKCA;PRKCZ;MAP2K3;KLK6;PTGIR;PTGIS;PTPN6;PXN;RHEB;S100A4;CCL3;ST5;CNTN2;TCF7L2;TDGF1;TEK;TFF2;TGFB1I1;TLR3;TP73;VEGFA;XDH;ZP3;LGI1;LY86;AKAP12;HDA…
GO:0006833	0.00124722	3.50135	3.92886	11	40	water transport	ADCY2;ADCY3;AQP3;AQP4;AQP7;PRKACA;PRKAR2A;UPK3A;RAB11FIP2;AQP10;ADCY4
GO:0051716	0.00134351	1.18805	519.101	572	5285	cellular response to stimulus	A2M;ACTB;ACVRL1;ADAM10;ADCY2;ADCY3;AGT;AHSG;AKT2;ALOX5AP;ALOX15;ANGPT1;ANK3;XIAP;APOB;APOD;APOE;FAS;AQP4;AR;ARHGDIA;RHOH;BAI1;TNFRSF17;BDKRB1;BMP7;DDR1;CACNB3;CASP3;CASR;CAT;CCK;CD7;CD8A;CD14;CD33;ENTPD2;CD48;CD53;CD59;CD79B;CD97;CHN2;CHRM1;CHRNA2;CHRNB4;CHRND;CHRNE;CHRNG;CLIC1;CLPS;CMA1;LTB4R;CNGA2;CNTFR;COL2A1;COMT;KLF6;CRHR2;CRIP1;CRYAB;CRYGD;CRYZ;CSF1R;CTF1;CTGF;CTSK;CYP2B6;CYP2C18;CYP2F1;CYP…
GO:0006936	0.00135358	1.74285	26.1269	42	266	muscle contraction	ACTA2;AGT;CHRNB4;CHRND;CHRNE;CHRNG;LTB4R;CNN3;CRYAB;CTGF;DES;DMD;DMPK;EDN2;FKBP1B;GDNF;GLRA1;HRC;HTR1D;HTR2A;ITGB5;SMAD7;MYH2;MYH6;MYH7;PDE4D;PGAM2;FXYD1;PRKACA;PRKCA;MAP2K3;PXN;SMTN;TNNI2;TPM1;VIPR1;P2RX6;MYOM2;GSTO1;P2RX2;PLCE1;TRIM63
GO:0010647	0.00139377	1.38182	89.578	117	912	positive regulation of cell communication	ACVRL1;AGT;ALOX15;ANGPT1;XIAP;AR;BMP7;CAT;CD8A;CRHR2;CSF1R;CTGF;DAB2;AKR1C2;GPR183;ECM1;EDA;ELANE;ERN1;ESR1;F7;F10;FGF1;FGF4;FGFR2;FOXD4;FOXD2;GFI1;GHR;GNG3;HTR2A;IGF1;IRAK1;LEP;LGALS1;LTBR;LTF;SMAD3;MSX1;MYO1C;NGF;NODAL;NTRK1;OPRM1;PMAIP1;POU5F1;PRKCA;PRKCZ;MAP2K3;KLK6;PTGIR;PTGIS;PTPN6;PXN;RHEB;S100A4;CCL3;ST5;CNTN2;TCF7L2;TDGF1;TEK;TFF2;TGFB1I1;TLR3;TP73;VEGFA;XDH;ZP3;LGI1;LY86;AKAP12;HDAC6;GI…
GO:0009653	0.00143877	1.25619	207.051	246	2108	anatomical structure morphogenesis	ACTB;ACVRL1;AGT;ALDH1A3;ANGPT1;ANK3;ANXA3;APOB;APOD;APOE;KLK3;AQP3;AR;ARHGDIA;BAI1;BMP7;FOXL2;ZFP36L1;CACNA1F;DDR1;CACNB2;CACNB3;CAPN2;CASR;CCK;CDX1;CMA1;COL2A1;COL6A3;COL13A1;CRHR2;CRIP1;CRMP1;CRYAB;CSF1R;CTGF;DAB2;DMD;DUSP5;ECE1;ECM1;EDA;EPHA2;ELF3;ELN;ENPEP;ESR1;ETS1;FGD1;FGF1;FGF4;FGF7;FGFR2;FHL1;FHL2;FOXD4;FOXD2;KAT2A;GDNF;GFI1;GHR;GRB2;HLX;HOXA13;HOXB1;HOXC8;HOXC11;HOXD9;HOXD10;HOXD12;HOXD1…
GO:0030326	0.00149907	2.21379	11.1973	22	114	embryonic limb morphogenesis	BMP7;ECE1;FGF4;HOXA13;HOXC11;HOXD9;HOXD10;HOXD12;HOXD13;MBNL1;MSX1;PITX1;PITX2;PTCH1;TFAP2A;ZBTB16;ALX1;GDF5;GREM1;SALL4;ZNF358;MUSTN1
GO:0035113	0.00149907	2.21379	11.1973	22	114	embryonic appendage morphogenesis	BMP7;ECE1;FGF4;HOXA13;HOXC11;HOXD9;HOXD10;HOXD12;HOXD13;MBNL1;MSX1;PITX1;PITX2;PTCH1;TFAP2A;ZBTB16;ALX1;GDF5;GREM1;SALL4;ZNF358;MUSTN1
GO:0043535	0.00155551	3.38438	4.02708	11	41	regulation of blood vessel endothelial cell migration	ACVRL1;ANGPT1;APOE;EPHA2;HRG;PRKCA;VEGFA;VEGFC;SRPX2;ANGPT4;HDAC7
GO:0032386	0.00157764	1.65188	31.922	49	325	regulation of intracellular transport	AKT2;APOD;BDKRB1;BMP7;CRYAB;DAB2;DMD;EDA;FKBP1B;SFN;GZMB;HRC;IGF1;LEP;SMAD3;MX2;MYO1C;TONSL;NODAL;PDE2A;PDE4D;PMAIP1;POU5F1;PPP3CC;PRKACA;PTPN14;RANGAP1;TCF7L2;TLR3;WIPF1;CAMK1;F2RL3;GSTO1;YWHAQ;RBPMS;P2RX2;MLC1;SCFD1;FBXW11;SIRT1;WWTR1;GREM1;BBC3;GIMAP5;LACRT;C1QTNF3;DAB2IP;DHRS7C;TMEM173
GO:0070371	0.0016278	2.04152	14.1439	26	144	ERK1 and ERK2 cascade	AGT;ALOX15;ANGPT1;CSF1R;CTGF;GPR183;EPHA2;FGF4;FGFR2;HTR2A;IGF1;NODAL;NTRK1;OPRM1;PRKCA;PRKCZ;PTPN2;PTPN6;CCL3;ST5;TEK;TFF2;PYCARD;NOX4;C1QTNF3;DAB2IP
GO:0007519	0.00166421	1.8065	21.707	36	221	skeletal muscle tissue development	ZFHX3;FOXL2;CACNB2;CAPN2;CHRND;DMD;DMPK;ELN;FGFR2;HLF;HLX;HOXD9;HOXD10;IGF1;MBNL1;MYF5;NPHS1;PITX1;PITX2;SORT1;TCF7L2;NR2F2;ADAM12;NEURL;VAMP5;P2RX2;NUPR1;HEYL;SRPK3;FOXP1;RBM38;HIVEP3;FOXP2;RBM24;VGLL2;ANKRD33
GO:0035107	0.00170057	2.06765	13.4563	25	137	appendage morphogenesis	BMP7;COL2A1;ECE1;FGF4;FGFR2;HOXA13;HOXC11;HOXD9;HOXD10;HOXD12;HOXD13;MBNL1;MSX1;PITX1;PITX2;PTCH1;TFAP2A;ZBTB16;ALX1;GDF5;GREM1;SALL4;ZNF358;EVX2;MUSTN1
GO:0035108	0.00170057	2.06765	13.4563	25	137	limb morphogenesis	BMP7;COL2A1;ECE1;FGF4;FGFR2;HOXA13;HOXC11;HOXD9;HOXD10;HOXD12;HOXD13;MBNL1;MSX1;PITX1;PITX2;PTCH1;TFAP2A;ZBTB16;ALX1;GDF5;GREM1;SALL4;ZNF358;EVX2;MUSTN1
GO:0060537	0.00174816	1.60118	36.1455	54	368	muscle tissue development	AGT;ZFHX3;FOXL2;CACNB2;CAPN2;CHRND;DMD;DMPK;ELN;FGFR2;FHL2;HLF;HLX;HOXD9;HOXD10;IGF1;LMNA;LY6E;SMAD3;SMAD7;MBNL1;MYF5;MYH6;MYH7;NPHS1;PITX1;PITX2;RXRB;SORT1;TCF7L2;TDGF1;NR2F2;TPM1;VEGFA;ADAM12;FOXH1;NEURL;SPEG;VAMP5;P2RX2;HEY1;NUPR1;HEYL;SRPK3;GREM1;FOXP1;RBM38;HIVEP3;STRA6;MYLK3;FOXP2;RBM24;VGLL2;ANKRD33
GO:0048518	0.00179067	1.20168	359.491	406	3660	positive regulation of biological process	A2M;ACLY;ACTB;ACVRL1;ADAM10;ADCY2;ADCY3;AGT;AHSG;AKT2;ALDH3A1;ALDH1A3;ABCD2;ALOX5AP;ALOX15;ALOX15B;ANGPT1;ANK3;ANXA3;XIAP;APOB;APOC1;APOE;FAS;AQP3;AR;ARHGDIA;ZFHX3;BDKRB1;BMP7;FOXL2;BRDT;C1QA;C1QB;C1R;C1S;C2;CACNB2;CACNB3;CASP3;CAT;CBFA2T3;CCK;CD8A;CD14;CD59;CD79B;CDX1;CENPE;CHRM1;CLIC1;CMA1;CNTFR;COMT;KLF6;CRHR2;CSF1R;CTF1;CTGF;CTSK;CYP4A11;DAB2;DBH;DCT;AKR1C2;CFD;NQO1;DMD;GPR183;ECE1;ECM1;EDA;E…
GO:0009967	0.00181862	1.38056	84.9616	111	865	positive regulation of signal transduction	ACVRL1;AGT;ALOX15;ANGPT1;XIAP;AR;BMP7;CAT;CD8A;CRHR2;CSF1R;CTGF;DAB2;AKR1C2;GPR183;ECM1;EDA;ELANE;ERN1;ESR1;F7;F10;FGF1;FGF4;FGFR2;FOXD4;FOXD2;GFI1;GHR;GNG3;HTR2A;IGF1;IRAK1;LEP;LGALS1;LTBR;LTF;SMAD3;MSX1;MYO1C;NGF;NODAL;NTRK1;OPRM1;PMAIP1;POU5F1;PRKCA;PRKCZ;MAP2K3;KLK6;PTGIR;PTGIS;PTPN6;PXN;RHEB;S100A4;CCL3;ST5;CNTN2;TCF7L2;TDGF1;TEK;TFF2;TGFB1I1;TLR3;TP73;VEGFA;XDH;ZP3;LY86;AKAP12;HDAC6;GIPC1;T…
GO:0030850	0.00187983	3.07746	4.71463	12	48	prostate gland development	ALOX15B;AR;BMP7;CRIP1;ESR1;FGFR2;HOXA13;HOXD13;IGF1;SERPINF1;STAT5A;CYP7B1
GO:0072332	0.00187983	3.07746	4.71463	12	48	intrinsic apoptotic signaling pathway by p53 class mediator	FHIT;IFI16;MSX1;MUC1;PMAIP1;TP73;RRP8;SIRT1;PHLDA3;NUPR1;PYCARD;ZNF385B
GO:0048732	0.00193328	1.69327	27.4038	43	279	gland development	AKT2;ALOX15B;AR;BMP7;DDR1;CRIP1;CSF1R;EDA;EPHA2;ELF3;SLC29A1;ESR1;ETS1;FGF7;FGFR2;HOXA13;HOXD9;HOXD13;HRH2;IGF1;LY6E;SMAD3;MGMT;MSX1;PAX3;SERPINF1;PITX1;PITX2;PROP1;PTCH1;STAT5A;TCF7L2;TDGF1;VEGFA;XDH;PAX8;NEURL;CYP7B1;FSTL3;DEAF1;RXFP1;STRA6;WNT10A
GO:0006959	0.00196995	2.07703	12.867	24	131	humoral immune response	A2M;C1QA;C1QB;C1R;C1S;C2;CD59;CFD;GPR183;FCER2;HLA-DQB1;IL7;KRT1;LTF;POU2AF1;MASP1;PTPN6;TFE3;ZP3;LY86;TRAF3IP2;BLNK;TREM2;GIMAP5
GO:0014808	0.00199555	4.33882	2.45554	8	25	release of sequestered calcium ion into cytosol by sarcoplasmic reticulum	DMD;FKBP1B;HRC;PDE4D;PRKACA;CCL3;GSTO1;DHRS7C
GO:0060442	0.0020368	6.14187	1.47332	6	15	branching involved in prostate gland morphogenesis	BMP7;ESR1;FGFR2;HOXA13;HOXD13;IGF1
GO:0019932	0.00204346	1.92009	16.5994	29	169	second-messenger-mediated signaling	AGT;APOE;CD8A;CRHR2;DMD;DMPK;EDN2;FKBP1B;HRH1;HRC;HTR5A;IGF1;OPRM1;PDE2A;PDE4D;PRKACA;PTGIR;CCL3;TFF2;DGKD;RGN;GSTO1;RIMS2;P2RX2;MGRN1;PLCE1;PPP1R9A;KISS1R;LACRT
GO:0003012	0.00214185	1.65116	29.9576	46	305	muscle system process	ACTA2;AGT;CHRNB4;CHRND;CHRNE;CHRNG;LTB4R;CNN3;CRYAB;CTGF;DES;DMD;DMPK;EDN2;FKBP1B;GDNF;GLRA1;HRC;HTR1D;HTR2A;IGF1;ITGB5;SMAD7;MYH2;MYH6;MYH7;NPPA;PDE4D;PGAM2;FXYD1;PRKACA;PRKCA;MAP2K3;PXN;SMTN;SLN;TNNI2;TPM1;VIPR1;P2RX6;MYOM2;GSTO1;INPP5F;P2RX2;PLCE1;TRIM63
GO:0060740	0.00226632	3.77301	3.04487	9	31	prostate gland epithelium morphogenesis	AR;BMP7;ESR1;FGFR2;HOXA13;HOXD13;IGF1;STAT5A;CYP7B1
GO:0002685	0.00226927	2.34419	8.74171	18	89	regulation of leukocyte migration	ADAM10;APOD;BDKRB1;ECM1;EDN2;F7;NBL1;SERPINE1;CCL3;CXCL12;VEGFA;VEGFC;ZP3;MADCAM1;GREM1;PYCARD;CAMK1D;MIA3
GO:0006928	0.00234956	1.28775	141.439	173	1440	cellular component movement	ACTB;ACVRL1;ADAM10;AGT;AKT2;ALOX15B;ANGPT1;ANK3;ANXA3;APOB;APOD;APOE;ARHGDIA;BDKRB1;BMP7;DDR1;CACNB2;CACNB3;CCK;CD48;CD97;CENPE;LTB4R;COL2A1;COL6A3;CRMP1;CSF1R;CTGF;DAB2;DBH;DES;DMD;DNAH8;DNAH9;DPEP1;ECM1;EDN2;EPHA2;ELANE;ENPEP;ETS1;F7;F10;FGF1;FGF7;FOXD4;FOXD2;GAS8;GDNF;GRB2;HAS1;HRH1;HRG;IGF1;CXCR2;ITGB2;KCNQ2;KCNQ3;KIFC3;KIF11;KIF25;KRT2;LAMB1;LEP;ABLIM1;LMNA;LMX1A;LOXL2;LSP1;SMAD3;SMAD7;MATN2…
GO:0001503	0.00235066	1.66212	28.4842	44	290	ossification	AHSG;ALOX15;BMP7;CASR;CLIC1;COL2A1;COL13A1;CTGF;CTSK;CYP24A1;ECM1;EPHA2;FGFR2;FHL2;ID3;IGF1;LEP;LTF;SMAD3;MN1;MYF5;DDR2;PRKACA;PTCH1;SORT1;CCL3;SNAI1;TCF7L2;TFAP2A;CLEC3B;ZBTB16;IFITM1;FSTL3;GPNMB;HEY1;WWTR1;GREM1;HDAC7;FIGNL1;C14orf169;TWIST2;SP7;TMEM119;IFITM5
GO:0046822	0.00244891	1.89276	16.7959	29	171	regulation of nucleocytoplasmic transport	APOD;BMP7;DAB2;EDA;SFN;IGF1;LEP;SMAD3;MX2;TONSL;NODAL;PDE2A;POU5F1;PRKACA;PTPN14;RANGAP1;TCF7L2;TLR3;WIPF1;CAMK1;RBPMS;FBXW11;SIRT1;WWTR1;GREM1;LACRT;C1QTNF3;DAB2IP;TMEM173
GO:0060502	0.00254286	12.2724	0.687551	4	7	epithelial cell proliferation involved in lung morphogenesis	FGF7;FGFR2;FOXP1;FOXP2
GO:0060526	0.00254286	12.2724	0.687551	4	7	prostate glandular acinus morphogenesis	ESR1;FGFR2;HOXD13;IGF1
GO:0060527	0.00254286	12.2724	0.687551	4	7	prostate epithelial cord arborization involved in prostate glandular acinus morphogenesis	ESR1;FGFR2;HOXD13;IGF1
GO:0060687	0.00254286	12.2724	0.687551	4	7	regulation of branching involved in prostate gland morphogenesis	BMP7;ESR1;FGFR2;HOXD13
GO:0060429	0.00256018	1.37746	79.6576	104	811	epithelium development	ACTA2;ACVRL1;AGT;AKT2;ALDH1A3;ALOX15B;AQP3;AR;BMP7;FOXL2;DDR1;CASP3;CRYGD;CSF1R;DMD;EPHA2;ELF3;ESR1;FANCG;FGF1;FGF7;FGFR2;FOXD4;FOXD2;KAT2A;GDNF;GFI1;SFN;GRB2;HOXA13;HOXD13;HRH2;ID3;IGF1;KRT2;SMAD3;MGMT;MITF;MSX1;NODAL;NPHS1;NTRK1;PAX3;PDE2A;PDE4D;PITX2;PPP2R2B;PRKACA;PTCH1;PXN;CXCL12;SOX10;SPRR2F;STAT5A;TFAP2A;NR2F2;TGFB1I1;TGIF1;UPK1B;UPK3A;VEGFA;VEGFC;XDH;LUZP1;PAX8;ALX1;MADCAM1;FOXN1;FOXH1;TB…
GO:0055065	0.00260497	1.53472	40.9584	59	417	metal ion homeostasis	ABCB7;AGT;XIAP;APOE;BDKRB1;CACNA1F;CASR;CYP4A11;DMD;DMPK;EDN2;ELANE;EPHX2;ESR1;FKBP1B;CCR10;HRC;HTR2A;CXCR2;LTF;MC3R;MT2A;OPRM1;PDE4D;FXYD1;PRKACA;PRKCA;CCL3;CCL14;CCL23;CXCL12;TF;UPK3A;CYP4F2;STC2;F2RL3;RGN;ATP6V0D1;GSTO1;CLDN16;P2RX2;SLC7A8;SLC39A14;SLC24A2;NPTN;ATP2C1;BBC3;DISC1;PLCE1;RXFP3;GIMAP5;BDH2;TTC7A;TRPM8;LACRT;ATP6V1E2;TMPRSS6;DHRS7C;SCARA5
GO:0033144	0.00263753	4.09747	2.55376	8	26	negative regulation of intracellular steroid hormone receptor signaling pathway	DAB2;IGF1;NODAL;FOXH1;CYP7B1;SIRT1;KANK2;HEYL
GO:0008015	0.00271364	1.57041	36.0473	53	367	blood circulation	ABAT;ACTA2;ACVRL1;ADH5;AGT;ANGPT1;APOE;AR;BDKRB1;CMA1;CTGF;CYP4A11;DBH;DES;DMD;DMPK;ECE1;EDN2;ELN;ENPEP;EPHX2;FKBP1B;HRH1;HRC;HRH2;HTR1D;HTR2A;LEP;LPA;SMAD7;MC3R;MYH6;MYH7;NPPA;P2RY2;PDE2A;PDE4D;PRKACA;PRKCA;MAP2K3;CXCL12;SGK1;TEK;TPM1;VEGFA;VEGFC;CYP4F2;GSTO1;P2RX2;HSPB7;ERAP2;NAV2;MYLK3
GO:0060688	0.00272597	2.91505	4.91108	12	50	regulation of morphogenesis of a branching structure	AGT;AR;BMP7;ESR1;FGF7;FGFR2;GDNF;HOXD13;VEGFA;PAX8;GREM1;RTN4
GO:1901342	0.00273395	1.85378	17.6799	30	180	regulation of vasculature development	ANXA3;KLK3;BAI1;BMP7;CMA1;CRHR2;ECM1;EPHA2;ETS1;FGF1;HRG;KRT1;NODAL;NTRK1;SERPINE1;SERPINF1;PRKCA;PTGIS;TEK;VEGFA;VEGFC;XDH;HEY1;GREM1;SRPX2;ANGPT4;HDAC7;PROK1;MTDH;DAB2IP
GO:0040013	0.00276916	1.92395	15.4208	27	157	negative regulation of locomotion	ACVRL1;ALOX15B;APOD;APOE;DPEP1;ELANE;HAS1;HRG;SMAD7;NBL1;NODAL;SERPINE1;PTPN2;NR2F2;TPM1;IFITM1;DLC1;IFITM3;IL24;GTPBP4;GREM1;ANGPT4;ROBO4;PLXNA3;PODN;DAB2IP;MIA3
GO:0048869	0.00280248	1.20459	297.513	339	3029	cellular developmental process	A2M;ACTA2;ACTB;ACVRL1;AGT;AKT2;ALOX15B;ANGPT1;ANK3;APOB;APOD;APOE;FAS;AQP3;AR;ARHGDIA;RHOH;ASCL2;ZFHX3;BAI1;BMP7;FOXL2;BRDT;ZFP36L1;CACNA1F;CACNB2;CACNB3;CAPN2;CASP3;CBFA2T3;CCK;CD8A;CLIC1;COL2A1;COL6A3;COL13A1;KLF6;CRMP1;CRYAB;CRYGD;CSF1R;CTF1;CTGF;CYP24A1;DAB2;DCT;DMD;DMPK;GPR183;EDA;EPHA2;ELF3;CLN8;ESR1;ETS1;EVX1;FANCG;FGD1;FGF1;FGF4;FGFR2;FHL1;FHL2;FOXD4;FOXD2;FOXO1;FLT3LG;GABRB3;GDNF;GFI1;GH…
GO:0006952	0.00284002	1.28763	134.76	165	1372	defense response	A2M;SERPINA3;ACTB;ADCY2;ADCY3;AGT;AHSG;ALOX5AP;ALOX15;ANXA3;XIAP;APOD;APOE;AQP4;BDKRB1;BPI;C1QA;C1QB;C1R;C1S;C2;CCK;CD8A;CD14;CD48;CD59;CD97;CMA1;LTB4R;CSF1R;CTSK;DEFA6;DEFB1;CFD;ECM1;ELANE;ELF3;EPHX2;FGF1;FGF4;FGF7;FGFR2;FOXO1;DARC;GBP1;GGT5;GRB2;HLA-DQB1;HRH1;HRG;HTN1;IFI16;IFI35;IFIT2;IFNGR2;CXCR2;IRAK1;ITGB2;ITIH4;KLKB1;KRT1;LAG3;LSP1;LTF;LY75;SMAD3;CIITA;MT2A;MX2;MYH2;MYO1C;NGF;OAS2;SERPINE1…
GO:0032924	0.00288253	3.6087	3.14309	9	32	activin receptor signaling pathway	SMAD3;SMAD7;NODAL;TGIF1;FOXH1;FSTL3;CFC1;DAND5;GDF6
GO:1901700	0.00290471	1.32643	103.133	130	1050	response to oxygen-containing compound	ABAT;ADCY2;ADCY3;ADH5;AHSG;AKT2;ALDH3A1;APOB;APOD;APOE;AQP3;AQP4;AR;BDH1;BDKRB1;BMP7;CAT;CD14;CMA1;COMT;CRYAB;CRYGD;CTGF;CYP24A1;DBH;AKR1C2;DEFB1;NQO1;DOK1;DPEP1;EIF4G1;ELANE;SLC29A1;ESR1;ETS1;F7;FGF1;FGF4;FGF7;FGFR2;FKBP1B;FOXO1;GFI1;GHR;GNG3;GRB2;HLCS;HTR5A;IGFBP1;IGFBP2;IRAK1;LEP;LGALS1;LPO;LTF;MC4R;MEST;MGMT;MMP19;NGF;NPPA;NTRK1;OPRM1;SERPINE1;CDK16;PDE2A;PDE4D;PLA2G5;PRKACA;PRKAR2A;PRKCA;PRK…
GO:0043536	0.00293115	4.60786	2.06265	7	21	positive regulation of blood vessel endothelial cell migration	ANGPT1;PRKCA;VEGFA;VEGFC;SRPX2;ANGPT4;HDAC7
GO:0003013	0.0030469	1.56023	36.2437	53	369	circulatory system process	ABAT;ACTA2;ACVRL1;ADH5;AGT;ANGPT1;APOE;AR;BDKRB1;CMA1;CTGF;CYP4A11;DBH;DES;DMD;DMPK;ECE1;EDN2;ELN;ENPEP;EPHX2;FKBP1B;HRH1;HRC;HRH2;HTR1D;HTR2A;LEP;LPA;SMAD7;MC3R;MYH6;MYH7;NPPA;P2RY2;PDE2A;PDE4D;PRKACA;PRKCA;MAP2K3;CXCL12;SGK1;TEK;TPM1;VEGFA;VEGFC;CYP4F2;GSTO1;P2RX2;HSPB7;ERAP2;NAV2;MYLK3
GO:0001952	0.00318289	2.58593	6.28618	14	64	regulation of cell-matrix adhesion	ACVRL1;APOD;DDR1;DMD;HRG;SMAD3;MYF5;SERPINE1;PRKCZ;TDGF1;TEK;VEGFA;GREM1;PLEKHA2
GO:0097190	0.00324275	1.5288	39.6815	57	404	apoptotic signaling pathway	AGT;XIAP;FAS;AR;CASP3;CCK;CRIP1;EPHA2;FGD1;FHIT;GDNF;SFN;GZMB;IFI16;IGF1;LTBR;SMAD3;MSX1;MUC1;NDUFS3;NGF;SERPINE1;PMAIP1;PPP3CC;PRKCA;PTGIS;RASGRF2;SORT1;CXCL12;SNAI1;TCF7L2;TERT;TP73;BRSK2;ARHGEF6;CASP8AP2;YWHAQ;MCF2L;ARHGEF18;RRP8;SIRT1;PHLDA3;NUPR1;BBC3;CIDEB;PYCARD;ARHGEF4;ARHGEF3;PLEKHG5;SH3RF1;CHAC1;C22orf29;OBSCN;TIMM50;TICAM1;ZNF385B;DAB2IP
GO:0042044	0.00346918	2.98532	4.41997	11	45	fluid transport	ADCY2;ADCY3;AQP3;AQP4;AQP7;PRKACA;PRKAR2A;UPK3A;RAB11FIP2;AQP10;ADCY4
GO:0002325	0.00350514	27.5979	0.392886	3	4	natural killer cell differentiation involved in immune response	PGLYRP1;PGLYRP2;PGLYRP3
GO:0032815	0.00350514	27.5979	0.392886	3	4	negative regulation of natural killer cell activation	PGLYRP1;PGLYRP2;PGLYRP3
GO:0032824	0.00350514	27.5979	0.392886	3	4	negative regulation of natural killer cell differentiation	PGLYRP1;PGLYRP2;PGLYRP3
GO:0032826	0.00350514	27.5979	0.392886	3	4	regulation of natural killer cell differentiation involved in immune response	PGLYRP1;PGLYRP2;PGLYRP3
GO:0032827	0.00350514	27.5979	0.392886	3	4	negative regulation of natural killer cell differentiation involved in immune response	PGLYRP1;PGLYRP2;PGLYRP3
GO:1900747	0.00350514	27.5979	0.392886	3	4	negative regulation of vascular endothelial growth factor signaling pathway	HRG;XDH;DAB2IP
GO:0033157	0.00382062	1.80509	18.0728	30	184	regulation of intracellular protein transport	AKT2;APOD;BMP7;DAB2;EDA;SFN;IGF1;LEP;SMAD3;MYO1C;TONSL;NODAL;PDE2A;POU5F1;PRKACA;PTPN14;RANGAP1;TCF7L2;TLR3;WIPF1;CAMK1;RBPMS;FBXW11;SIRT1;WWTR1;GREM1;LACRT;C1QTNF3;DAB2IP;TMEM173
GO:0070848	0.00382719	1.41297	60.5044	81	616	response to growth factor stimulus	ACVRL1;ADCY2;ADCY3;AGT;APOE;ARHGDIA;CASP3;CAT;COL2A1;CTGF;DAB2;DDC;DMD;EPHA2;FGD1;FGF1;FGF4;FGF7;FGFR2;FOXO1;FMOD;GRB2;HAS1;HRG;IRAK1;LIMS1;SMAD3;SMAD7;MT1G;MYO1C;NGF;NODAL;NTRK1;SERPINE1;PDE2A;PPP1CB;PRKACA;PRKAR2A;PRKCA;PRKCZ;RASGRF2;RIT2;SORT1;TCF7L2;TDGF1;TGFB1I1;LEFTY2;TGIF1;CLEC3B;VEGFA;VEGFC;VIL1;XDH;GDF5;FOXH1;ARHGEF6;GDF15;BCAR1;HDAC6;GIPC1;MCF2L;ARHGEF18;SIRT1;WWTR1;HEYL;NPTN;NOX4;ARHGE…
GO:0055082	0.00384248	1.47308	46.7534	65	476	cellular chemical homeostasis	ABCB7;AGT;APOE;BDKRB1;CACNA1F;CASR;CMA1;DMD;DMPK;EDN2;ELANE;SLC29A1;EPHX2;ESR1;FKBP1B;FOXO1;CCR10;HRC;HTR2A;CXCR2;LGALS1;LTF;MT2A;OPRM1;P2RY2;CDK16;PDE4D;FXYD1;PRKACA;PRKCA;CCL3;CCL14;CCL23;CXCL12;SLC4A1;TCF7L2;TF;STC2;F2RL3;BRSK2;RGN;ATP6V0D1;GSTO1;CLDN16;RAB11FIP2;P2RX2;SLC9A8;SIRT1;SLC39A14;SLC24A2;NPTN;ATP2C1;BBC3;DISC1;NOX4;PLCE1;RXFP3;GIMAP5;TTC7A;TRPM8;LACRT;ATP6V1E2;C1QTNF3;DHRS7C;SCARA5
GO:0048878	0.00386847	1.37951	71.0141	93	723	chemical homeostasis	ABCB7;AGT;ANK3;XIAP;APOB;APOE;AQP3;AQP4;AQP7;BDKRB1;CACNA1F;CASR;CCK;CMA1;CYP4A11;DBH;DMD;DMPK;EDN2;ELANE;SLC29A1;EPHX2;ESR1;FHL1;FKBP1B;FOXO1;G6PC;CCR10;HRC;HTR2A;IGF1;CXCR2;LGALS1;LTF;SMAD7;MC3R;MT2A;MTNR1B;OPRM1;P2RY2;CDK16;PDE4D;FXYD1;PRKACA;PRKCA;PTCH1;PTPN2;CCL3;CCL14;CCL23;CXCL12;SLC4A1;SSTR5;TCF7L2;TF;UPK3A;VEGFA;CYP4F2;STC2;F2RL3;BRSK2;RGN;ATP6V0D1;GSTO1;SLC9A6;CLDN16;RAB11FIP2;P2RX2;SLC…
GO:0010880	0.00393935	4.30034	2.16087	7	22	regulation of release of sequestered calcium ion into cytosol by sarcoplasmic reticulum	DMD;FKBP1B;HRC;PDE4D;PRKACA;GSTO1;DHRS7C
GO:0060765	0.00393935	4.30034	2.16087	7	22	regulation of androgen receptor signaling pathway	DAB2;IGF1;NODAL;FOXH1;HDAC6;SIRT1;HEYL
GO:0032823	0.00398446	6.57703	1.17866	5	12	regulation of natural killer cell differentiation	FLT3LG;STAT5A;PGLYRP1;PGLYRP2;PGLYRP3
GO:0038084	0.00398446	6.57703	1.17866	5	12	vascular endothelial growth factor signaling pathway	HRG;MYO1C;VEGFA;XDH;DAB2IP
GO:0060390	0.00398446	6.57703	1.17866	5	12	regulation of SMAD protein import into nucleus	DAB2;NODAL;POU5F1;RBPMS;WWTR1
GO:0033559	0.00409507	2.14221	9.92037	19	101	unsaturated fatty acid metabolic process	ALOX5AP;ALOX15;ALOX15B;CYP4A11;AKR1C2;DPEP1;EDN2;EPHX2;GGT5;GPX4;PLA2G5;PTGIS;CYP4F2;PTGES;CYP4F8;MGLL;PTGR1;SIRT1;CYP2U1
GO:0071310	0.00417341	1.25953	150.77	181	1535	cellular response to organic substance	ACVRL1;ADCY2;ADCY3;AGT;AHSG;AKT2;ALOX15;APOB;APOE;AQP4;ARHGDIA;TNFRSF17;BMP7;CASP3;CAT;CD14;CMA1;CNTFR;COL2A1;KLF6;CSF1R;CTGF;CYP24A1;DAB2;DDC;AKR1C2;DMD;DOK1;ECM1;EDN2;EIF4G1;SLC29A1;ERN1;ESR1;FGD1;FGF1;FGF4;FGF7;FGFR2;FKBP1B;FOXO1;FMOD;GBP1;GFI1;GHR;GNG3;GRB2;HAS1;HLA-DQB1;HRH1;HRG;IFI35;IFIT2;IFNGR2;IGFBP1;IGFBP2;CXCR2;IRAK1;KPNA5;KRT18;LEP;LGALS1;LIMS1;LMNA;LTF;SMAD3;SMAD7;MGMT;CIITA;MT1G;MT2…
GO:0051896	0.00421509	2.18914	9.23282	18	94	regulation of protein kinase B signaling cascade	ANGPT1;AKR1C2;EPHA2;F7;F10;IGF1;CCL3;TCF7L2;TEK;XDH;ZP3;SIRT1;PHLDA3;NOX4;PLEKHA1;TSPYL5;MTDH;C1QTNF3
GO:0006874	0.00422828	1.6426	26.1269	40	266	cellular calcium ion homeostasis	APOE;BDKRB1;CACNA1F;CASR;DMD;DMPK;EDN2;ELANE;EPHX2;ESR1;FKBP1B;CCR10;HRC;HTR2A;CXCR2;OPRM1;PDE4D;FXYD1;PRKACA;PRKCA;CCL3;CCL14;CCL23;CXCL12;STC2;F2RL3;RGN;GSTO1;P2RX2;SLC24A2;NPTN;ATP2C1;BBC3;DISC1;PLCE1;RXFP3;GIMAP5;TRPM8;LACRT;DHRS7C
GO:0002687	0.00427875	2.4861	6.48262	14	66	positive regulation of leukocyte migration	ADAM10;BDKRB1;EDN2;F7;SERPINE1;CCL3;CXCL12;VEGFA;VEGFC;ZP3;MADCAM1;PYCARD;CAMK1D;MIA3
GO:0034614	0.00435433	2.30964	7.85772	16	80	cellular response to reactive oxygen species	BMP7;CAT;CRYGD;DPEP1;ETS1;FOXO1;LPO;PXN;SOD3;TPM1;EPX;PRDX6;HDAC6;SIRT1;PLEKHA1;PXDNL
GO:0060485	0.00439917	1.82622	16.6977	28	170	mesenchyme development	BMP7;DAB2;FGFR2;FOXD4;FOXD2;GDNF;LOXL2;SMAD3;SMAD7;MSX1;PAX3;PITX2;S100A4;SNAI1;SOX10;TFAP2A;TGFB1I1;ALX1;HEY1;WWTR1;HEYL;GREM1;RTN4;PHACTR4;WNT10A;DPPA2;DAB2IP;CYP26C1
GO:1901701	0.00446641	1.3861	66.1031	87	673	cellular response to oxygen-containing compound	ADCY2;ADCY3;AHSG;AKT2;APOB;APOE;AQP4;BMP7;CAT;CD14;CMA1;CRYGD;CYP24A1;AKR1C2;DOK1;DPEP1;EIF4G1;SLC29A1;ESR1;ETS1;FGF1;FGF4;FGF7;FGFR2;FKBP1B;FOXO1;GFI1;GHR;GNG3;GRB2;IGFBP1;IRAK1;LEP;LGALS1;LPO;LTF;SERPINE1;CDK16;PDE2A;PDE4D;PRKACA;PRKAR2A;PRKCA;PRKCZ;PTCH1;PTPN2;PTPN6;PXN;RHEB;RXRB;CCL3;SLC2A5;SLC5A5;SOD3;STAT5A;TCF7L2;TPM1;EPX;OGT;BRSK2;ATP6V0D1;LY86;BCAR1;PRDX6;HDAC6;LILRB1;IL24;RAB11FIP2;MLC1…
GO:0008217	0.00451504	1.89674	14.4386	25	147	regulation of blood pressure	ABAT;ACTA2;ACVRL1;ADH5;AGT;AR;BDKRB1;CMA1;CYP4A11;ECE1;EDN2;ENPEP;EPHX2;LEP;MC3R;MYH6;NPPA;PDE4D;SGK1;TPM1;VEGFC;CYP4F2;P2RX2;ERAP2;NAV2
GO:0071363	0.00467619	1.40618	59.2276	79	603	cellular response to growth factor stimulus	ACVRL1;ADCY2;ADCY3;AGT;APOE;ARHGDIA;CASP3;CAT;COL2A1;CTGF;DAB2;DDC;DMD;FGD1;FGF1;FGF4;FGF7;FGFR2;FOXO1;FMOD;GRB2;HAS1;HRG;IRAK1;LIMS1;SMAD3;SMAD7;MT1G;MYO1C;NGF;NODAL;NTRK1;SERPINE1;PDE2A;PPP1CB;PRKACA;PRKAR2A;PRKCA;PRKCZ;RASGRF2;RIT2;SORT1;TCF7L2;TDGF1;TGFB1I1;LEFTY2;TGIF1;CLEC3B;VEGFA;VEGFC;VIL1;XDH;GDF5;FOXH1;ARHGEF6;GDF15;BCAR1;GIPC1;MCF2L;ARHGEF18;SIRT1;WWTR1;HEYL;NPTN;NOX4;ARHGEF4;ARHGEF3;S…
GO:0050801	0.00468483	1.44127	50.5841	69	515	ion homeostasis	ABCB7;AGT;ANK3;XIAP;APOE;BDKRB1;CACNA1F;CASR;CCK;CYP4A11;DMD;DMPK;EDN2;ELANE;EPHX2;ESR1;FHL1;FKBP1B;CCR10;HRC;HTR2A;CXCR2;LTF;SMAD7;MC3R;MT2A;OPRM1;P2RY2;PDE4D;FXYD1;PRKACA;PRKCA;CCL3;CCL14;CCL23;CXCL12;SLC4A1;TF;UPK3A;CYP4F2;STC2;F2RL3;RGN;ATP6V0D1;GSTO1;SLC9A6;CLDN16;P2RX2;SLC9A8;SIRT1;SLC7A8;SLC39A14;SLC24A2;NPTN;ATP2C1;BBC3;DISC1;PLCE1;RXFP3;GIMAP5;BDH2;TTC7A;TRPM8;LACRT;ATP6V1E2;TMPRSS6;DHRS…
GO:0045217	0.00469133	9.20358	0.785772	4	8	cell-cell junction maintenance	CSF1R;KIFC3;NLGN2;PLEKHA7
GO:0090197	0.00469133	9.20358	0.785772	4	8	positive regulation of chemokine secretion	ALOX15B;CSF1R;CHIA;PYCARD
GO:0010033	0.00478481	1.22262	203.417	237	2071	response to organic substance	ABAT;ACVRL1;ADAM10;ADCY2;ADCY3;ADH5;AGT;AHSG;AKT2;ALDH3A1;ALOX15;APOB;APOE;FAS;AQP3;AQP4;AR;ARHGDIA;TNFRSF17;BDH1;BDKRB1;BMP7;CASP3;CAT;CD14;CHRNB4;CMA1;CNTFR;COL2A1;COMT;KLF6;CPN1;CRIP1;CRYAB;CSF1R;CTGF;CYP24A1;DAB2;DBH;DDC;AKR1C2;DEFB1;DHCR24;NQO1;DMD;DOK1;ECM1;EDN2;EPHA2;EIF4G1;ELANE;SLC29A1;ERN1;ESR1;ETS1;F7;FGD1;FGF1;FGF4;FGF7;FGFR2;FHL2;FKBP1B;FOXO1;FMOD;GBP1;GFI1;GHR;GNG3;GRB2;HAS1;HLA-DQB…
GO:0042127	0.0050236	1.28151	120.223	147	1224	regulation of cell proliferation	ACVRL1;ADAM10;AGT;ALDH3A1;ALOX15B;ANGPT1;XIAP;APOD;APOE;AR;ASCL2;BAI1;BMP7;DDR1;CASP3;CCK;CD33;CD59;CHRM1;CNTFR;COMT;CSF1R;CTF1;CTGF;DBH;DCT;AKR1C2;DHCR24;DPT;GPR183;ECM1;EDN2;ELANE;ESR1;ETS1;FGF1;FGF4;FGF7;FGFR2;FOXO1;FLT3LG;LRRC32;GAS8;GNAI2;SFN;HLX;HOXD13;HRG;HTR2A;IGF1;IGFBP2;IL7;CXCR2;IRAK1;LAMB1;LEP;SMAD3;MITF;MSX1;NAP1L1;NGF;NODAL;NTRK1;DDR2;OPRM1;SERPINE1;PAX3;SERPINF1;PITX2;PMAIP1;PRKCA;…
GO:0006805	0.00504707	1.8514	15.3226	26	156	xenobiotic metabolic process	COMT;CRYZ;CYP2B6;CYP2C18;CYP2F1;CYP4A11;CYP4B1;CYP24A1;NQO1;EPHX2;GSTM5;GSTZ1;NNMT;PON3;PTGIS;SULT1A1;SULT2A1;CYP4F2;CYP7B1;GSTO1;CYP4F8;CYP2W1;CYP2U1;GSTO2;CYP26C1;ACSM2B
GO:0040007	0.00504775	1.34683	78.7736	101	802	growth	ACVRL1;ADAM10;AGT;ALOX15B;APOD;APOE;AR;BDKRB1;BMP7;DDR1;CHRND;CRYAB;CTGF;ELANE;EMP1;ESR1;FBP1;FGF1;FGF7;FGFR2;FHL1;FOXD4;FOXD2;G6PC;KAT2A;GHR;SFN;HLX;HOXD13;HRG;IGF1;IGFBP1;IGFBP2;IL7;LEP;LMX1A;LY6E;SMAD3;MSX1;MT1G;MT1H;MT1M;MT2A;MYH6;NDUFS3;NGF;NODAL;NPPA;DDR2;PDE4D;PEG3;KLK6;PTCH1;RXRB;SGK1;SLC1A2;SOX10;STAT5A;TCF7L2;LEFTY2;VEGFA;ZP3;GDF5;DGKD;STC2;WISP2;PGLYRP1;DCLK1;LGI1;BCAR1;MUC12;UBE2E3;ES…
GO:0055085	0.00506258	1.35071	77.0057	99	784	transmembrane transport	ABCA3;ABCB7;ADCY2;ADCY3;AKT2;ABCD2;ANK3;AQP3;AQP4;AQP7;ATP2B4;ATP6AP1;CACNB2;CASR;CLCN4;CNGA2;SLC31A1;CPT1B;DMD;SLC29A1;FHL1;FKBP1B;G6PC;GABRA1;GABRA6;GABRB3;GLRA1;OPRM1;PDE2A;PDE4D;FXYD1;PRKACA;PRKAR2A;ABCD3;SCNN1A;SCNN1B;SGK1;SLC1A2;SLC1A5;SLC2A5;SLC4A1;SLC4A2;SLC5A1;SLC5A5;SLC12A4;SLC18A1;SLN;TF;ZP3;BSND;SLC7A5;ABCB11;PKD2L1;ATP6V0D1;SLC16A3;GSTO1;NUPL1;SLC9A6;RAB11FIP2;ACSL6;SLC9A8;SLC7A8;SLC…
GO:0030336	0.00510425	1.93442	13.0635	23	133	negative regulation of cell migration	ACVRL1;ALOX15B;APOD;APOE;DPEP1;HAS1;HRG;SMAD7;NBL1;NODAL;SERPINE1;NR2F2;TPM1;IFITM1;DLC1;IL24;GTPBP4;GREM1;ANGPT4;ROBO4;PODN;DAB2IP;MIA3
GO:0090316	0.00511295	2.09089	10.1168	19	103	positive regulation of intracellular protein transport	AKT2;DAB2;EDA;SFN;IGF1;LEP;SMAD3;MYO1C;NODAL;POU5F1;PRKACA;TCF7L2;TLR3;WIPF1;CAMK1;RBPMS;GREM1;LACRT;TMEM173
GO:0055080	0.00515035	1.46449	44.789	62	456	cation homeostasis	ABCB7;AGT;XIAP;APOE;BDKRB1;CACNA1F;CASR;CYP4A11;DMD;DMPK;EDN2;ELANE;EPHX2;ESR1;FKBP1B;CCR10;HRC;HTR2A;CXCR2;LTF;MC3R;MT2A;OPRM1;PDE4D;FXYD1;PRKACA;PRKCA;CCL3;CCL14;CCL23;CXCL12;TF;UPK3A;CYP4F2;STC2;F2RL3;RGN;ATP6V0D1;GSTO1;SLC9A6;CLDN16;P2RX2;SLC9A8;SLC7A8;SLC39A14;SLC24A2;NPTN;ATP2C1;BBC3;DISC1;PLCE1;RXFP3;GIMAP5;BDH2;TTC7A;TRPM8;LACRT;ATP6V1E2;TMPRSS6;DHRS7C;SCARA5;SLC9A4
GO:0006811	0.00524204	1.29403	108.535	134	1105	ion transport	AGT;AKT2;ANK3;APOC1;APOE;ATP2B4;ATP6AP1;BDKRB1;CA1;CACNA2D1;CACNB2;CACNB3;CASR;CHRM1;CHRNA2;CHRNB4;CHRNE;CLCN4;CLIC1;CNGA2;SLC31A1;CPT1B;CTGF;CYP4A11;DMD;DMPK;CLN8;FHL1;FKBP1B;GABRA1;GABRA6;GABRB3;GDNF;GLRA1;GNAI2;GRM7;HRC;HTR2A;KCNA3;KCNC4;KCNJ3;KCNJ5;KCNK2;KCNQ2;KCNQ3;LEP;LTF;OPRM1;PDE2A;PDE4D;PLA2G5;FXYD1;PRKACA;SCN3A;SCNN1A;SCNN1B;CCL3;SGK1;SLC1A2;SLC1A5;SLC4A1;SLC4A2;SLC5A5;SLC12A4;SLN;TF;TR…
GO:0051271	0.00526616	1.89808	13.8492	24	141	negative regulation of cellular component movement	ACVRL1;ALOX15B;APOD;APOE;DPEP1;HAS1;HRG;SMAD7;NBL1;NODAL;SERPINE1;PKHD1;NR2F2;TPM1;IFITM1;DLC1;IL24;GTPBP4;GREM1;ANGPT4;ROBO4;PODN;DAB2IP;MIA3
GO:1901888	0.00531637	2.97518	4.02708	10	41	regulation of cell junction assembly	ACVRL1;APOD;HRG;SMAD3;MYO1C;PRKACA;SNAI1;TEK;VEGFA;GREM1
GO:0032879	0.0053392	1.25593	144.287	173	1469	regulation of localization	ACVRL1;ADAM10;AGT;AHSG;AKT2;ALOX15;ALOX15B;ANGPT1;ANK3;ANXA3;APOB;APOC1;APOD;APOE;AR;ARHGDIA;ATP2B4;BDKRB1;BMP7;CACNA2D1;CACNB2;CD14;CHRM1;CHRNB4;CRYAB;CSF1R;CYP4A11;DAB2;DMD;DMPK;DPEP1;ECM1;EDA;EDN2;EPHA2;ETS1;F7;F10;FGF1;FGF7;FHL1;FKBP1B;LRRC32;GDNF;GLRA1;GNAI2;SFN;GRM7;GZMB;HAS1;HRC;HRG;HTR2A;IGF1;KCNC4;LAMB1;LEP;LMNA;SMAD3;SMAD7;MEST;MSR1;MTNR1B;MX2;MYO1C;NBL1;NEK2;TONSL;NGF;NODAL;NPHS1;DDR2;…
GO:0071466	0.00549917	1.83713	15.4208	26	157	cellular response to xenobiotic stimulus	COMT;CRYZ;CYP2B6;CYP2C18;CYP2F1;CYP4A11;CYP4B1;CYP24A1;NQO1;EPHX2;GSTM5;GSTZ1;NNMT;PON3;PTGIS;SULT1A1;SULT2A1;CYP4F2;CYP7B1;GSTO1;CYP4F8;CYP2W1;CYP2U1;GSTO2;CYP26C1;ACSM2B
GO:0001954	0.00555626	3.51133	2.84842	8	29	positive regulation of cell-matrix adhesion	DMD;HRG;SMAD3;PRKCZ;TDGF1;TEK;VEGFA;PLEKHA2
GO:0043534	0.00556241	2.49991	5.99151	13	61	blood vessel endothelial cell migration	ACVRL1;ANGPT1;APOE;EPHA2;HRG;PRKCA;TDGF1;VEGFA;VEGFC;GREM1;SRPX2;ANGPT4;HDAC7
GO:0051239	0.00557391	1.22298	192.809	225	1963	regulation of multicellular organismal process	ACVRL1;AGT;AHSG;ALOX15B;ANGPT1;ANXA3;APOC1;APOD;APOE;KLK3;FAS;AQP3;AR;ARHGDIA;ASCL2;ZFHX3;BAI1;BMP7;BPI;CCK;CD14;CHRNB4;CLIC1;CMA1;CRHR2;CSF1R;CTGF;DAB2;DBH;DCT;DES;DMD;DMPK;ECE1;ECM1;EDN2;EPHA2;ELANE;EPHX2;ESR1;ETS1;F7;F11;FGF1;FGF7;FGFR2;FKBP1B;FOXD4;FOXD2;FOXO1;FLT3LG;DARC;LRRC32;GDNF;GFI1;GHR;GLRA1;GNAI2;HLX;HOXA9;HOXC11;HOXD13;HRH1;HRC;HRG;HRH2;HTR2A;ID3;IFI16;IGF1;IL7;KCNC4;KLKB1;KRT1;LAG3;…
GO:0046824	0.00559581	2.23931	8.05416	16	82	positive regulation of nucleocytoplasmic transport	DAB2;EDA;SFN;LEP;SMAD3;NODAL;POU5F1;PRKACA;TCF7L2;TLR3;WIPF1;CAMK1;RBPMS;GREM1;LACRT;TMEM173
GO:0048863	0.00560287	1.59092	28.1896	42	287	stem cell differentiation	A2M;ASCL2;BMP7;DAB2;FGF4;FGFR2;FOXD4;FOXD2;GDNF;IGF1;LOXL2;SMAD3;SMAD7;MSX1;NODAL;PAX3;PITX2;POU5F1;S100A4;SNAI1;SOX10;TCF7L2;TFAP2A;TGFB1I1;PAX8;ALX1;TCL1A;MED7;HEY1;WWTR1;HEYL;GREM1;RTN4;SALL4;PHACTR4;WNT10A;SP7;MSI2;ZNF358;DPPA2;DAB2IP;CYP26C1
GO:0070201	0.00575307	1.51012	36.5384	52	372	regulation of establishment of protein localization	AKT2;ALOX15B;APOD;AR;BMP7;CD14;CSF1R;DAB2;EDA;EPHA2;LRRC32;SFN;GZMB;IGF1;LEP;SMAD3;MYO1C;TONSL;NODAL;OPRM1;PDE2A;PMAIP1;POU5F1;PPP3CC;PRKACA;PRKCZ;PTPN14;RANGAP1;CCL3;TCF7L2;TLR3;VEGFC;WIPF1;CAMK1;LATS1;HDAC6;LILRB1;YWHAQ;RBPMS;NLRP1;FBXW11;SIRT1;WWTR1;GREM1;BBC3;CHIA;PYCARD;DISP1;LACRT;C1QTNF3;DAB2IP;TMEM173
GO:0046827	0.00595611	5.75447	1.27688	5	13	positive regulation of protein export from nucleus	SFN;PRKACA;TCF7L2;WIPF1;CAMK1
GO:0009636	0.00654024	1.91938	12.5724	22	128	response to toxic substance	FAS;BDH1;BLMH;CES1;CRIP1;CYP2F1;DDC;NQO1;EPHX2;ETS1;HTR1D;MBP;MGMT;CIITA;CCL3;HDAC6;INMT;PTGR1;SCFD1;SLC7A8;NUPR1;AQP10
GO:0006875	0.00658797	1.50409	35.9491	51	366	cellular metal ion homeostasis	ABCB7;AGT;APOE;BDKRB1;CACNA1F;CASR;DMD;DMPK;EDN2;ELANE;EPHX2;ESR1;FKBP1B;CCR10;HRC;HTR2A;CXCR2;LTF;MT2A;OPRM1;PDE4D;FXYD1;PRKACA;PRKCA;CCL3;CCL14;CCL23;CXCL12;TF;STC2;F2RL3;RGN;ATP6V0D1;GSTO1;CLDN16;P2RX2;SLC39A14;SLC24A2;NPTN;ATP2C1;BBC3;DISC1;PLCE1;RXFP3;GIMAP5;TTC7A;TRPM8;LACRT;ATP6V1E2;DHRS7C;SCARA5
GO:0051222	0.00660897	1.7437	17.9745	29	183	positive regulation of protein transport	AKT2;ALOX15B;CD14;CSF1R;DAB2;EDA;SFN;IGF1;LEP;SMAD3;MYO1C;NODAL;POU5F1;PRKACA;PRKCZ;CCL3;TCF7L2;TLR3;VEGFC;WIPF1;CAMK1;RBPMS;NLRP1;GREM1;CHIA;PYCARD;LACRT;C1QTNF3;TMEM173
GO:2000146	0.00672756	1.88264	13.3581	23	136	negative regulation of cell motility	ACVRL1;ALOX15B;APOD;APOE;DPEP1;HAS1;HRG;SMAD7;NBL1;NODAL;SERPINE1;NR2F2;TPM1;IFITM1;DLC1;IL24;GTPBP4;GREM1;ANGPT4;ROBO4;PODN;DAB2IP;MIA3
GO:0052547	0.00674354	1.6004	26.0287	39	265	regulation of peptidase activity	SERPINA3;AGT;XIAP;FAS;FOXL2;CASP3;SERPINA6;CCK;CRYAB;CTGF;DHCR24;DPEP1;ECM1;SFN;IFI16;ITIH4;LPA;SMAD3;MGMT;NGF;NODAL;SERPINE1;SERPINA5;PCOLCE;SERPINF1;PMAIP1;VEGFA;XDH;CASP8AP2;BCL2L10;DLC1;NLRP1;SIRT1;BBC3;PYCARD;SPOCK3;SH3RF1;PERP;MICAL1
GO:0072503	0.00687099	1.57818	27.6985	41	282	cellular divalent inorganic cation homeostasis	APOE;BDKRB1;CACNA1F;CASR;DMD;DMPK;EDN2;ELANE;EPHX2;ESR1;FKBP1B;CCR10;HRC;HTR2A;CXCR2;OPRM1;PDE4D;FXYD1;PRKACA;PRKCA;CCL3;CCL14;CCL23;CXCL12;STC2;F2RL3;RGN;GSTO1;P2RX2;SLC39A14;SLC24A2;NPTN;ATP2C1;BBC3;DISC1;PLCE1;RXFP3;GIMAP5;TRPM8;LACRT;DHRS7C
GO:0001649	0.00687435	1.85021	14.1439	24	144	osteoblast differentiation	BMP7;CLIC1;CYP24A1;EPHA2;FGFR2;FHL2;ID3;IGF1;SMAD3;DDR2;PRKACA;PTCH1;CCL3;SNAI1;IFITM1;GPNMB;HEY1;WWTR1;HDAC7;FIGNL1;C14orf169;TWIST2;SP7;TMEM119
GO:0050673	0.0068761	1.60893	25.2429	38	257	epithelial cell proliferation	ACVRL1;APOE;AR;ECM1;EPHA2;ESR1;FGF1;FGF7;FGFR2;SFN;IGF1;KRT2;LAMB1;LOXL2;SMAD3;NODAL;SERPINF1;PRKCA;PTCH1;TCF7L2;TEK;NR2F2;VEGFA;VEGFC;XDH;GDF5;FOXN1;TBX18;CYP7B1;DEAF1;FOXP1;FERMT1;WFDC1;LACRT;FOXP2;TWIST2;REG3G;DAB2IP
GO:0072329	0.00688222	2.12225	8.93816	17	91	monocarboxylic acid catabolic process	ABAT;AKT2;ABCD2;CEL;CPT1B;CYP4A11;FAAH;LEP;PON3;ABCD3;SULT2A1;ACOX2;CYP4F2;ALDH4A1;BDH2;MMAA;CYP26C1
GO:0009410	0.00706195	1.79559	15.7154	26	160	response to xenobiotic stimulus	COMT;CRYZ;CYP2B6;CYP2C18;CYP2F1;CYP4A11;CYP4B1;CYP24A1;NQO1;EPHX2;GSTM5;GSTZ1;NNMT;PON3;PTGIS;SULT1A1;SULT2A1;CYP4F2;CYP7B1;GSTO1;CYP4F8;CYP2W1;CYP2U1;GSTO2;CYP26C1;ACSM2B
GO:0072358	0.00748069	1.32652	78.9701	100	804	cardiovascular system development	ACTA2;ACVRL1;AGT;ANGPT1;ANXA3;APOB;APOD;APOE;KLK3;BAI1;BMP7;ZFP36L1;CASP3;CHM;CMA1;COL2A1;CRHR2;CRIP1;CTGF;ECE1;ECM1;EPHA2;ENPEP;ETS1;FGF1;FGFR2;FHL2;FOXO1;HOXA13;HRG;ID3;IGF1;KRT1;LMNA;LOXL2;LY6E;SMAD3;SMAD7;MCAM;MMP19;MSX1;MYH6;MYH7;NDP;NODAL;NTRK1;SERPINE1;PAX3;SERPINF1;PITX2;POU5F1;PRKCA;PROP1;PTCH1;PTGIS;PTPN14;RXRB;CXCL12;SHB;SNAI1;TCF7L2;TDGF1;TEK;TFAP2A;NR2F2;TPM1;VEGFA;VEGFC;XDH;LUZP1;FO…
GO:0072359	0.00748069	1.32652	78.9701	100	804	circulatory system development	ACTA2;ACVRL1;AGT;ANGPT1;ANXA3;APOB;APOD;APOE;KLK3;BAI1;BMP7;ZFP36L1;CASP3;CHM;CMA1;COL2A1;CRHR2;CRIP1;CTGF;ECE1;ECM1;EPHA2;ENPEP;ETS1;FGF1;FGFR2;FHL2;FOXO1;HOXA13;HRG;ID3;IGF1;KRT1;LMNA;LOXL2;LY6E;SMAD3;SMAD7;MCAM;MMP19;MSX1;MYH6;MYH7;NDP;NODAL;NTRK1;SERPINE1;PAX3;SERPINF1;PITX2;POU5F1;PRKCA;PROP1;PTCH1;PTGIS;PTPN14;RXRB;CXCL12;SHB;SNAI1;TCF7L2;TDGF1;TEK;TFAP2A;NR2F2;TPM1;VEGFA;VEGFC;XDH;LUZP1;FO…
GO:0010740	0.00752621	1.41388	49.8965	67	508	positive regulation of intracellular protein kinase cascade	AGT;ALOX15;ANGPT1;AR;CSF1R;CTGF;DAB2;AKR1C2;GPR183;ECM1;EDA;ELANE;F7;F10;FGF1;FGF4;FGFR2;GHR;GNG3;HTR2A;IGF1;IRAK1;LEP;LGALS1;LTBR;LTF;NODAL;NTRK1;OPRM1;PRKCA;PRKCZ;MAP2K3;PXN;S100A4;CCL3;ST5;TCF7L2;TDGF1;TEK;TFF2;TLR3;TP73;VEGFA;XDH;ZP3;AKAP12;TRAF3IP2;IL24;BRD4;ATP2C1;PYCARD;NENF;NOX4;PLCE1;PTPLAD1;CXXC5;PLEKHG5;EDA2R;CARD9;PROK1;TSPYL5;MTDH;C1QTNF2;C1QTNF3;MIB2;TICAM1;DAB2IP
GO:0003281	0.00759415	2.79445	4.22352	10	43	ventricular septum development	FGFR2;HOXA13;SMAD7;PITX2;LUZP1;HEY1;HEYL;SALL4;STRA6;DAND5
GO:0002376	0.00761664	1.20946	199.783	231	2034	immune system process	A2M;ACTB;ADAM10;ADCY2;ADCY3;ALOX15;ANGPT1;ANXA3;XIAP;APOB;APOD;FAS;AQP3;AQP4;RHOH;BDKRB1;BLMH;BPI;ZFP36L1;C1QA;C1QB;C1R;C1S;C2;CACNB3;CASP3;CBFA2T3;CD1E;CD7;CD8A;CD14;CD48;CD59;CD79B;CD97;CENPE;LTB4R;KLF6;CRIP1;CSF1R;CTSK;DAB2;DBH;DEFA6;DEFB1;CFD;GPR183;ECM1;EDA;EDN2;EPHA2;ELANE;ETS1;F7;FCER2;FCGRT;FGF1;FGF4;FGF7;FGFR2;FKBP1B;FOXO1;FLT3LG;LRRC32;GBP1;GFI1;CCR10;GRB2;HLA-DQB1;HLX;HOXA9;HRH1;HRG;HR…
GO:0045766	0.00769059	2.0938	9.03638	17	92	positive regulation of angiogenesis	ANXA3;CMA1;ECM1;ETS1;FGF1;NODAL;NTRK1;SERPINE1;PRKCA;PTGIS;TEK;VEGFA;GREM1;SRPX2;ANGPT4;HDAC7;MTDH
GO:0002921	0.00779199	7.36231	0.883994	4	9	negative regulation of humoral immune response	A2M;CD59;MASP1;PTPN6
GO:0034331	0.00779199	7.36231	0.883994	4	9	cell junction maintenance	CSF1R;KIFC3;NLGN2;PLEKHA7
GO:0090195	0.00779199	7.36231	0.883994	4	9	chemokine secretion	ALOX15B;CSF1R;CHIA;PYCARD
GO:0090196	0.00779199	7.36231	0.883994	4	9	regulation of chemokine secretion	ALOX15B;CSF1R;CHIA;PYCARD
GO:0015804	0.00783784	4.25079	1.86621	6	19	neutral amino acid transport	LEP;SLC1A5;SLC7A5;SLC7A8;SLC38A1;SLC36A2
GO:0031638	0.00783784	4.25079	1.86621	6	19	zymogen activation	DHCR24;F11;KLKB1;SERPINE1;PRSS3;CLEC3B
GO:0000302	0.00785732	1.88355	12.7688	22	130	response to reactive oxygen species	APOD;APOE;BMP7;CAT;CRYAB;CRYGD;DPEP1;ETS1;FKBP1B;FOXO1;LPO;NGF;PXN;SOD3;TPM1;EPX;PRDX6;HDAC6;TXNRD2;SIRT1;PLEKHA1;PXDNL
GO:0016042	0.00795313	1.60268	24.6536	37	251	lipid catabolic process	AKT2;ABCD2;APOB;APOC1;APOE;CEL;CLPS;CPT1B;CYP4A11;CYP24A1;FAAH;LEP;PLA2G2A;PLA2G5;PLD1;PPP1CB;PRKACA;ABCD3;RARRES3;SULT2A1;ACOX2;CYP4F2;PRDX6;MGLL;INPP5F;BSCL2;HSD17B11;PLCE1;GIMAP5;BDH2;PNPLA2;PLCD4;PLA2G4E;MMAA;PLD6;CYP26C1;PLA2G2C
GO:0007265	0.00810972	1.57908	26.3234	39	268	Ras protein signal transduction	APOE;ARHGDIA;DHCR24;DOK1;FBP1;GRB2;IGF1;NGF;NTRK1;PLD1;RASGRF2;OGT;DGKZ;ARHGEF6;ELMO1;IQSEC1;CNKSR1;DLC1;MRAS;RASA3;IQSEC2;MCF2L;ARHGEF18;CDC42EP4;PLEKHG4;PLEKHG3;ARHGEF4;ARHGEF3;PLCE1;PTPLAD1;SHC3;PLEKHG5;PHACTR4;OBSCN;ARHGEF25;RASGRP4;SSX2IP;DAB2IP;ALS2CL
GO:0010838	0.00812189	13.7979	0.491108	3	5	positive regulation of keratinocyte proliferation	FGF7;TWIST2;REG3G
GO:0014722	0.00812189	13.7979	0.491108	3	5	regulation of skeletal muscle contraction by calcium ion signaling	DMD;DMPK;GSTO1
GO:0019336	0.00812189	13.7979	0.491108	3	5	phenol-containing compound catabolic process	COMT;DBH;LRTOMT
GO:0019614	0.00812189	13.7979	0.491108	3	5	catechol-containing compound catabolic process	COMT;DBH;LRTOMT
GO:0035630	0.00812189	13.7979	0.491108	3	5	bone mineralization involved in bone maturation	IGF1;LEP;GREM1
GO:0038066	0.00812189	13.7979	0.491108	3	5	p38MAPK cascade	VEGFA;XDH;DAB2IP
GO:0042424	0.00812189	13.7979	0.491108	3	5	catecholamine catabolic process	COMT;DBH;LRTOMT
GO:0061302	0.00812189	13.7979	0.491108	3	5	smooth muscle cell-matrix adhesion	APOD;DDR1;SERPINE1
GO:0070295	0.00812189	13.7979	0.491108	3	5	renal water absorption	AQP3;AQP4;AQP7
GO:0072338	0.00812189	13.7979	0.491108	3	5	cellular lactam metabolic process	DPEP1;GHR;STAT5A
GO:1900744	0.00812189	13.7979	0.491108	3	5	regulation of p38MAPK cascade	VEGFA;XDH;DAB2IP
GO:0006950	0.0083723	1.17298	308.71	345	3143	response to stress	A2M;SERPINA3;ABAT;ACTB;ACVRL1;ADCY2;ADCY3;ADH5;AGT;AHSG;AKT2;ALDH3A1;ALOX5AP;ALOX15;ANGPT1;ANXA3;XIAP;APOB;APOD;APOE;FAS;AQP4;ASCL2;ATP2B4;BDH1;BDKRB1;BMP7;BPI;C1QA;C1QB;C1R;C1S;C2;DDR1;CAPN2;CASP3;CAT;CCK;CD8A;CD14;ENTPD2;CD48;CD59;CD97;CENPE;CMA1;LTB4R;COMT;CRIP1;CRYAB;CRYGD;CSF1R;CTGF;CTSK;DAB2;DBH;DEFA6;DEFB1;CFD;DHCR24;NQO1;DPEP1;ECM1;EPHA2;ELANE;ELF3;SLC29A1;EPHX2;CLN8;ERN1;ETS1;F2RL2;F7;F1…
GO:0071322	0.00838725	2.26717	6.97373	14	71	cellular response to carbohydrate stimulus	CMA1;SLC29A1;FKBP1B;LEP;LGALS1;CDK16;PRKACA;PRKCA;SLC2A5;TCF7L2;BRSK2;RAB11FIP2;NOX4;COLEC12
GO:0055074	0.00841272	1.56505	27.2074	40	277	calcium ion homeostasis	APOE;BDKRB1;CACNA1F;CASR;DMD;DMPK;EDN2;ELANE;EPHX2;ESR1;FKBP1B;CCR10;HRC;HTR2A;CXCR2;OPRM1;PDE4D;FXYD1;PRKACA;PRKCA;CCL3;CCL14;CCL23;CXCL12;STC2;F2RL3;RGN;GSTO1;P2RX2;SLC24A2;NPTN;ATP2C1;BBC3;DISC1;PLCE1;RXFP3;GIMAP5;TRPM8;LACRT;DHRS7C
GO:0003091	0.00852503	5.11471	1.3751	5	14	renal water homeostasis	AQP3;AQP4;AQP7;CYP4A11;CYP4F2
GO:0031639	0.00852503	5.11471	1.3751	5	14	plasminogen activation	DHCR24;F11;KLKB1;SERPINE1;CLEC3B
GO:0046825	0.00855201	3.58282	2.45554	7	25	regulation of protein export from nucleus	SFN;PRKACA;PTPN14;RANGAP1;TCF7L2;WIPF1;CAMK1
GO:0030879	0.00859265	1.86613	12.867	22	131	mammary gland development	AKT2;AR;DDR1;CSF1R;EPHA2;ELF3;SLC29A1;ESR1;FGFR2;HOXD9;IGF1;MGMT;MSX1;PAX3;PTCH1;STAT5A;TDGF1;VEGFA;XDH;NEURL;DEAF1;RXFP1
GO:0030155	0.00892335	1.55836	27.3056	40	278	regulation of cell adhesion	ACVRL1;ADAM10;ALOX15;ANGPT1;APOD;ARHGDIA;BMP7;DDR1;DAB2;DMD;EPHA2;HRG;LAMB1;LGALS1;SMAD3;SMAD7;MYF5;NODAL;SERPINE1;PPP1CB;PRKCA;PRKCZ;STAT5A;TDGF1;TEK;TFE3;TPM1;VEGFA;TBX18;FSTL3;EMILIN1;GTPBP4;ABI3BP;EGFL6;GREM1;PLEKHA2;EGFLAM;CCDC80;RELL2;MIA3
GO:0022603	0.00894774	1.36006	61.6831	80	628	regulation of anatomical structure morphogenesis	AGT;ANXA3;APOE;KLK3;AR;ARHGDIA;BAI1;BMP7;CMA1;CRHR2;CSF1R;DAB2;ECM1;EPHA2;ESR1;ETS1;FGD1;FGF1;FGF7;FGFR2;GDNF;HOXC11;HOXD13;HRG;ITGB2;KRT1;SMAD3;SMAD7;MBP;MSX1;NGF;NODAL;NTRK1;SERPINE1;SERPINF1;POU5F1;PRKCA;PTGIS;CCL3;SNAI1;CNTN2;TCF7L2;TEK;TFAP2A;TGFB1I1;TGIF1;TTC3;VEGFA;VEGFC;VIL1;XDH;LRP8;PAX8;GAS7;TBX18;DLC1;ANKRD6;ARHGEF18;HEY1;CDC42EP4;WWTR1;GREM1;FOXP1;SRPX2;SH3KBP1;ANGPT4;HDAC7;SSH1;PALMD…
GO:0051279	0.00898326	2.71206	4.32175	10	44	regulation of release of sequestered calcium ion into cytosol	BDKRB1;DMD;FKBP1B;HRC;PDE4D;PRKACA;F2RL3;GSTO1;LACRT;DHRS7C
GO:0001837	0.00925164	2.16379	7.7595	15	79	epithelial to mesenchymal transition	BMP7;DAB2;LOXL2;SMAD3;SMAD7;MSX1;S100A4;SNAI1;TGFB1I1;HEY1;WWTR1;HEYL;GREM1;RTN4;DAB2IP
GO:0097193	0.00957013	1.68822	18.4656	29	188	intrinsic apoptotic signaling pathway	XIAP;CASP3;CRIP1;EPHA2;FHIT;SFN;GZMB;IFI16;MSX1;MUC1;NDUFS3;PMAIP1;PPP3CC;PRKCA;CXCL12;SNAI1;TP73;BRSK2;YWHAQ;RRP8;SIRT1;PHLDA3;NUPR1;BBC3;CIDEB;PYCARD;CHAC1;ZNF385B;DAB2IP
GO:0006428	0.0096415	Inf	0.196443	2	2	isoleucyl-tRNA aminoacylation	IARS;IARS2
GO:0007308	0.0096415	Inf	0.196443	2	2	oocyte construction	TDRD5;PLD6
GO:0007309	0.0096415	Inf	0.196443	2	2	oocyte axis specification	TDRD5;PLD6
GO:0007314	0.0096415	Inf	0.196443	2	2	oocyte anterior/posterior axis specification	TDRD5;PLD6
GO:0007315	0.0096415	Inf	0.196443	2	2	pole plasm assembly	TDRD5;PLD6
GO:0008358	0.0096415	Inf	0.196443	2	2	maternal determination of anterior/posterior axis, embryo	TDRD5;PLD6
GO:0018993	0.0096415	Inf	0.196443	2	2	somatic sex determination	AR;FOXL2
GO:0030719	0.0096415	Inf	0.196443	2	2	P granule organization	TDRD5;PLD6
GO:0034439	0.0096415	Inf	0.196443	2	2	lipoprotein lipid oxidation	APOD;LEP
GO:0038063	0.0096415	Inf	0.196443	2	2	collagen-activated tyrosine kinase receptor signaling pathway	DDR1;DDR2
GO:0038065	0.0096415	Inf	0.196443	2	2	collagen-activated signaling pathway	DDR1;DDR2
GO:0042297	0.0096415	Inf	0.196443	2	2	vocal learning	STRA6;FOXP2
GO:0042309	0.0096415	Inf	0.196443	2	2	homoiothermy	DBH;MC3R
GO:0044725	0.0096415	Inf	0.196443	2	2	chromatin reprogramming in the zygote	TET3;DPPA3
GO:0060460	0.0096415	Inf	0.196443	2	2	left lung morphogenesis	NODAL;PITX2
GO:0060587	0.0096415	Inf	0.196443	2	2	regulation of lipoprotein lipid oxidation	APOD;LEP
GO:1900084	0.0096415	Inf	0.196443	2	2	regulation of peptidyl-tyrosine autophosphorylation	VEGFA;GREM1
GO:1900086	0.0096415	Inf	0.196443	2	2	positive regulation of peptidyl-tyrosine autophosphorylation	VEGFA;GREM1
GO:2000098	0.0096415	Inf	0.196443	2	2	negative regulation of smooth muscle cell-matrix adhesion	APOD;SERPINE1
GO:2000823	0.0096415	Inf	0.196443	2	2	regulation of androgen receptor activity	FOXH1;HEYL
GO:2000824	0.0096415	Inf	0.196443	2	2	negative regulation of androgen receptor activity	FOXH1;HEYL
GO:0006691	0.00980418	2.86078	3.73242	9	38	leukotriene metabolic process	ALOX5AP;ALOX15;ALOX15B;CYP4A11;DPEP1;GGT5;PLA2G5;CYP4F2;PTGR1
GO:0030029	0.00997481	1.40354	47.9321	64	488	actin filament-based process	ALOX15;CNN3;CSF1R;CTGF;DES;DMD;ELN;EPB41L2;FGD1;FGF7;GRB2;HRG;KRT19;LLGL1;SMAD3;MYH2;MYH6;MYH7;NPHS1;PDE4D;PRKCZ;CXCL12;FSCN1;TEK;TNNI2;TPM1;VIL1;WIPF1;ARHGEF5;GAS7;BRSK2;LATS1;BCAR1;ELMO1;IQSEC1;DLC1;NCKAP1;SYNPO;MRAS;LIMCH1;IQSEC2;ARHGEF18;DAAM2;FSCN2;PLEK2;ATP2C1;PYCARD;NOX4;SPTBN5;SSH1;SSH3;PPP1R9A;CCDC88A;ERMN;SHROOM4;MICAL1;PHACTR4;MICALL2;OBSCN;KISS1R;MYLK3;SHROOM1;PFN3;ACTR3C
