# Supplementary material for: swDMR: A Sliding Window Approach to Identify Differentially Methylated Regions Based on Whole Genome Bisulfite Sequencing
Source: PLoS One. 2015 Jul 15;10(7):e0132866. doi: 10.1371/journal.pone.0132866 (PMC4503785; doi:10.1371/journal.pone.0132866)
Supplement: S3 Table — (XLS) [file pone.0132866.s004.xls]

## Sheet: Table S3
GOBPID	Pvalue	OddsRatio	ExpCount	Count	Size	Term	Symbols
GO:0090080	0.000119682	34.9104	0.326597	4	6	positive regulation of MAPKKK cascade by fibroblast growth factor receptor signaling pathway	FGFR1;FGF23;KL;KLB
GO:0055086	0.000306671	1.59867	48.6629	73	894	nucleobase-containing small molecule metabolic process	ACPP;ADRB1;AK1;AK4;AQP1;ARRB2;ATP4A;ATP5I;CALCR;DCK;DCTD;DNA2;EDNRA;GLP1R;GMPR;GNGT2;HRAS;IDH1;ME1;RAB8A;PNP;NTHL1;OGG1;PDE4A;PDE1B;PDE6B;SEPT5;PPP2R4;PRKG1;RAB13;RYR2;CCL24;SULT2B1;TALDO1;TSTA3;TYMS;AXIN2;PAPSS2;H6PD;GDA;RAMP1;RAPGEF3;RGS14;NPFFR2;PNKP;MDN1;SCRIB;SH3BP4;AIPL1;MTO1;SULT4A1;GNMT;SULT1B1;SAR1B;ATP6V1H;WRNIP1;RALGAPB;RNF213;TBC1D15;FLAD1;COASY;QTRT1;ARHGAP24;MRI1;UCN2;NAPRT1;ATPIF1;…
GO:0009117	0.000463035	1.59329	46.0501	69	846	nucleotide metabolic process	ACPP;ADRB1;AK1;AK4;AQP1;ARRB2;ATP4A;ATP5I;CALCR;DCK;DCTD;DNA2;EDNRA;GLP1R;GMPR;GNGT2;HRAS;IDH1;ME1;RAB8A;PNP;NTHL1;OGG1;PDE4A;PDE1B;PDE6B;SEPT5;PPP2R4;PRKG1;RAB13;RYR2;CCL24;SULT2B1;TALDO1;TSTA3;TYMS;AXIN2;PAPSS2;H6PD;GDA;RAMP1;RAPGEF3;RGS14;NPFFR2;PNKP;MDN1;SCRIB;SH3BP4;AIPL1;SULT4A1;SULT1B1;SAR1B;ATP6V1H;WRNIP1;RALGAPB;RNF213;TBC1D15;FLAD1;COASY;ARHGAP24;UCN2;NAPRT1;ATPIF1;ARAP2;ADSSL1;UPRT;AMO…
GO:0006753	0.000580914	1.57823	46.4312	69	853	nucleoside phosphate metabolic process	ACPP;ADRB1;AK1;AK4;AQP1;ARRB2;ATP4A;ATP5I;CALCR;DCK;DCTD;DNA2;EDNRA;GLP1R;GMPR;GNGT2;HRAS;IDH1;ME1;RAB8A;PNP;NTHL1;OGG1;PDE4A;PDE1B;PDE6B;SEPT5;PPP2R4;PRKG1;RAB13;RYR2;CCL24;SULT2B1;TALDO1;TSTA3;TYMS;AXIN2;PAPSS2;H6PD;GDA;RAMP1;RAPGEF3;RGS14;NPFFR2;PNKP;MDN1;SCRIB;SH3BP4;AIPL1;SULT4A1;SULT1B1;SAR1B;ATP6V1H;WRNIP1;RALGAPB;RNF213;TBC1D15;FLAD1;COASY;ARHGAP24;UCN2;NAPRT1;ATPIF1;ARAP2;ADSSL1;UPRT;AMO…
GO:1901564	0.000624644	1.40806	93.8965	124	1725	organonitrogen compound metabolic process	AANAT;ACP5;ACPP;ADRB1;AGXT;AK1;AK4;AQP1;ARRB2;ASPA;ATP4A;ATP5I;ATP7A;BCHE;BHMT;CALCR;CHKB;COX15;CYP2C9;DCK;DCN;DCTD;DNA2;EDNRA;ACSL3;FOXE3;GLP1R;GLUL;GMPR;GNGT2;GPC1;HMGCL;HPD;HRAS;IDH1;IDO1;ME1;RAB8A;NARS;PNP;NTHL1;OGG1;PDE4A;PDE1B;PDE6B;PDGFRB;SEPT5;PPP2R4;PRKG1;PSMA6;RAB13;RYR2;CCL24;SDC4;SMPD2;SPTA1;SULT2B1;SUOX;TACR3;TALDO1;TH;THOP1;TYMS;AXIN2;AOC3;PAPSS2;H6PD;GDA;SDC3;RAMP1;RAPGEF3;RGS14;B3…
GO:0010518	0.000775526	3.29114	4.13689	12	76	positive regulation of phospholipase activity	EDNRA;EGFR;MS4A2;FGFR1;FLT1;ITK;PDE1A;PDE1C;PDE1B;PDGFRB;GNA13;NMUR2
GO:1901566	0.000827459	1.64135	35.5446	55	653	organonitrogen compound biosynthetic process	AANAT;ADRB1;AGXT;AQP1;ATP4A;ATP5I;ATP7A;BHMT;CALCR;CHKB;COX15;DCK;DCN;DCTD;EDNRA;ACSL3;GLP1R;GLUL;GMPR;GPC1;IDO1;ME1;PNP;PDGFRB;SDC4;SMPD2;SPTA1;TH;TYMS;PAPSS2;SDC3;RAMP1;B3GNT2;NPFFR2;TPK1;ST6GALNAC6;ST8SIA3;ADI1;AGK;EIF5A2;LPIN3;FLAD1;COASY;QTRT1;SLC25A2;MRI1;UCN2;NAPRT1;ATPIF1;CHST14;ADSSL1;UPRT;PAOX;SLC44A5;ASPDH
GO:1901135	0.00098561	1.43591	73.8653	100	1357	carbohydrate derivative metabolic process	ACPP;ADRB1;AK1;AK4;AQP1;ARRB2;ATP4A;ATP5I;ATP7A;CALCR;DAD1;DCK;DCN;DCTD;DNA2;EDNRA;FUT5;GLP1R;GNGT2;GPC1;HRAS;JAK3;RAB8A;MGAT3;MT3;MUC2;MUC6;MUC7;PNP;NTHL1;OGG1;PDE4A;PDE1B;PDE6B;PDGFRB;SEPT5;PPP2R4;PRKG1;RAB13;RPN2;RYR2;CCL24;SDC4;SMPD2;SULT2B1;TSTA3;TYMS;AXIN2;B3GALNT1;B3GALT2;KAT2B;PAPSS2;SDC3;GNPDA1;RAMP1;RAPGEF3;RGS14;B3GNT2;NPFFR2;MDN1;SCRIB;HYAL4;SH3BP4;AIPL1;MTO1;SULT4A1;GNMT;SULT1B1;PLA2…
GO:0009308	0.00132943	2.17912	10.8866	22	200	amine metabolic process	AANAT;ATP7A;BCHE;BHMT;CHKB;ACSL3;IDO1;PDE1B;PSMA6;SMPD2;TACR3;AOC3;SULT1B1;PLA2G2E;ADI1;LPIN3;MRI1;ENPP6;PSMA8;PLB1;PAOX;SLC44A5
GO:0006576	0.00133268	2.55758	6.85853	16	126	cellular biogenic amine metabolic process	AANAT;ATP7A;BCHE;CHKB;ACSL3;IDO1;SMPD2;SULT1B1;PLA2G2E;ADI1;LPIN3;MRI1;ENPP6;PLB1;PAOX;SLC44A5
GO:0010517	0.0017103	2.96518	4.51792	12	83	regulation of phospholipase activity	EDNRA;EGFR;MS4A2;FGFR1;FLT1;ITK;PDE1A;PDE1C;PDE1B;PDGFRB;GNA13;NMUR2
GO:0044106	0.00181655	2.16356	10.4511	21	192	cellular amine metabolic process	AANAT;ATP7A;BCHE;BHMT;CHKB;ACSL3;IDO1;PDE1B;PSMA6;SMPD2;TACR3;SULT1B1;PLA2G2E;ADI1;LPIN3;MRI1;ENPP6;PSMA8;PLB1;PAOX;SLC44A5
GO:0060193	0.00189886	2.92379	4.57235	12	84	positive regulation of lipase activity	EDNRA;EGFR;MS4A2;FGFR1;FLT1;ITK;PDE1A;PDE1C;PDE1B;PDGFRB;GNA13;NMUR2
GO:0001569	0.00203986	4.53429	1.85071	7	34	patterning of blood vessels	EDNRA;FGF8;FLT1;NOTCH4;GNA13;PLXND1;NRARP
GO:0032692	0.00211333	9.97086	0.59876	4	11	negative regulation of interleukin-1 production	ACP5;ARRB2;GAS6;MEFV
GO:0010863	0.00254154	3.18546	3.53813	10	65	positive regulation of phospholipase C activity	EDNRA;EGFR;MS4A2;FGFR1;FLT1;ITK;PDE1A;PDE1C;PDE1B;PDGFRB
GO:0071474	0.00283875	17.4323	0.326597	3	6	cellular hyperosmotic response	AQP1;SLC6A12;RCSD1
GO:1900274	0.00285266	3.12836	3.59256	10	66	regulation of phospholipase C activity	EDNRA;EGFR;MS4A2;FGFR1;FLT1;ITK;PDE1A;PDE1C;PDE1B;PDGFRB
GO:0043006	0.00295946	Inf	0.108866	2	2	activation of phospholipase A2 activity by calcium-mediated signaling	EGFR;NMUR2
GO:0007342	0.00303442	8.72388	0.653193	4	12	fusion of sperm to egg plasma membrane	SPAM1;TPST2;NOX5;SPESP1
GO:0032695	0.00303442	8.72388	0.653193	4	12	negative regulation of interleukin-12 production	ACP5;ARRB2;JAK3;MEFV
GO:0033189	0.00303442	8.72388	0.653193	4	12	response to vitamin A	PPARG;SERPINA7;TYMS;ALDH1A2
GO:0035112	0.00303442	8.72388	0.653193	4	12	genitalia morphogenesis	TCF7;TP63;SYCP2;KLHL10
GO:0060191	0.00327212	2.48223	6.1509	14	113	regulation of lipase activity	EDNRA;EGFR;MS4A2;FGFR1;FLT1;ITK;PDE1A;PDE1C;PDE1B;PDGFRB;PPP2R4;GNA13;ANGPTL4;NMUR2
GO:0050896	0.00354492	1.21839	370.361	408	6804	response to stimulus	AANAT;ACP5;ADAM8;ADRB1;AP2A2;AGXT;AK4;ALOX12;APC;APLP2;AQP1;ARHGDIB;ARRB2;ATP4A;ATP7A;BID;BIK;BNC1;C6;CALCR;CASP10;CD1A;CD1B;CD1C;CD5;CD5L;CD86;CDH8;CEBPB;CHRM3;CIRBP;CLU;CLIC2;CCR8;CNGB1;CNN2;COL3A1;COL6A2;CRABP1;CYP2C19;CYP2C9;CYP11B2;DAD1;DAPK1;DCN;DDIT3;DFNA5;DLG4;DNA2;DVL3;EDNRA;EGFR;MARK2;ENDOG;EPHB1;ACSL1;ACSL3;FCAR;MS4A2;FCGR1B;FGF8;FGF12;FGFR1;FGG;FLT1;FSHB;GAS6;GLP1R;GLUL;GMPR;GNGT2;GPC…
GO:0006955	0.00375832	1.38198	70.0005	92	1286	immune response	ADAM8;ARHGDIB;ARRB2;ATP7A;C6;CASP10;CD1A;CD1B;CD1C;CD86;CEBPB;CLU;CCR8;COL3A1;DAPK1;EGFR;FCAR;MS4A2;FCGR1B;FGF8;FGFR1;GAS6;CXCL2;HRAS;ICAM3;IRF8;IFNA2;IFNA10;IL1RN;IL5RA;IL8;IDO1;IRF1;ITK;JAK3;KLRC1;LIMK1;MEFV;MNDA;MYO1F;NEDD4;NFKBIA;PNP;PDE1A;PDE1C;PDE1B;PDGFRB;SERPINB9;PPARG;PRKCB;MAP2K7;S100A13;CCL4;CCL16;CCL24;CXCL11;SFTPD;SPN;SRPK2;TCF7;TCF12;UBB;UBE2D2;SUMO1;VASP;FGF23;CST7;PRKRA;UBE2L6;KL;…
GO:0006732	0.0045574	2.022	10.56	20	194	coenzyme metabolic process	ACSL1;HMGCL;IDH1;ME1;PNP;TALDO1;TYMS;TECR;H6PD;TPK1;GNMT;HSD17B12;ACSL5;FLAD1;COASY;MRI1;NAPRT1;ACOT12;THEM5;ASPDH
GO:1901657	0.00458784	1.53924	33.4217	49	614	glycosyl compound metabolic process	ACPP;ADRB1;AK1;AK4;ARRB2;ATP4A;ATP5I;DCK;DCTD;DNA2;GNGT2;HRAS;RAB8A;PNP;PDE6B;SEPT5;PPP2R4;PRKG1;RAB13;RYR2;CCL24;SULT2B1;TH;TYMS;AXIN2;PAPSS2;RAPGEF3;RGS14;MDN1;SCRIB;SH3BP4;MTO1;SULT4A1;GNMT;SULT1B1;SAR1B;ATP6V1H;WRNIP1;RALGAPB;RNF213;TBC1D15;COASY;QTRT1;ARHGAP24;MRI1;ARAP2;ADSSL1;UPRT;AMOT
GO:0009116	0.00462284	1.54571	32.6052	48	599	nucleoside metabolic process	ACPP;ADRB1;AK1;AK4;ARRB2;ATP4A;ATP5I;DCK;DCTD;DNA2;GNGT2;HRAS;RAB8A;PNP;PDE6B;SEPT5;PPP2R4;PRKG1;RAB13;RYR2;CCL24;SULT2B1;TYMS;AXIN2;PAPSS2;RAPGEF3;RGS14;MDN1;SCRIB;SH3BP4;MTO1;SULT4A1;GNMT;SULT1B1;SAR1B;ATP6V1H;WRNIP1;RALGAPB;RNF213;TBC1D15;COASY;QTRT1;ARHGAP24;MRI1;ARAP2;ADSSL1;UPRT;AMOT
GO:0072521	0.00496509	1.48386	40.2802	57	740	purine-containing compound metabolic process	ACPP;ADRB1;AK1;AK4;AQP1;ARRB2;ATP4A;ATP5I;CALCR;DCK;DNA2;EDNRA;GLP1R;GMPR;GNGT2;HRAS;RAB8A;PNP;OGG1;PDE4A;PDE1B;PDE6B;SEPT5;PPP2R4;PRKG1;RAB13;RYR2;CCL24;SULT2B1;AXIN2;PAPSS2;GDA;RAMP1;RAPGEF3;RGS14;NPFFR2;MDN1;SCRIB;SH3BP4;AIPL1;MTO1;SULT4A1;GNMT;SULT1B1;SAR1B;ATP6V1H;WRNIP1;RALGAPB;RNF213;TBC1D15;COASY;ARHGAP24;MRI1;UCN2;ARAP2;ADSSL1;AMOT
GO:0009566	0.00506483	2.26986	7.13069	15	131	fertilization	CCT6A;SPAM1;TPST2;GNPDA1;NPM2;SYCP2;ADAM30;CCT5;OR10J1;CRCP;NOX5;SYT8;TDRD9;SPESP1;KLHL10
GO:0042221	0.00554933	1.25115	161.937	191	2975	response to chemical stimulus	AANAT;ACP5;ADAM8;AP2A2;AGXT;AK4;ALOX12;AQP1;ARRB2;ATP4A;ATP7A;BID;CALCR;CD86;CEBPB;CLU;CCR8;COL3A1;COL6A2;CYP2C19;CYP2C9;CYP11B2;DAD1;DAPK1;DCN;DDIT3;DLG4;DVL3;EDNRA;EGFR;ENDOG;EPHB1;ACSL1;ACSL3;FCGR1B;FGF8;FGFR1;FGG;FLT1;FSHB;GAS6;GLUL;GPC1;GRIN2B;CXCL2;GYS2;HMGCL;HRAS;IRF8;IDH1;IFNA2;IFNA10;IL1RN;IL5RA;IL8;IDO1;IRF1;ITGA2;JAK3;LIG1;LIMK1;ME1;RAB8A;MT3;NEDD4;NFKBIA;PNP;OGG1;OR2C1;SLC22A18;PDE1A;…
GO:0045026	0.0056241	6.97811	0.762059	4	14	plasma membrane fusion	SPAM1;TPST2;NOX5;SPESP1
GO:0006400	0.00572581	5.13479	1.19752	5	22	tRNA modification	METTL1;MTO1;PUS1;QTRT1;GTPBP3
GO:0035336	0.00572581	5.13479	1.19752	5	22	long-chain fatty-acyl-CoA metabolic process	ACSL1;TECR;HSD17B12;ACSL5;THEM5
GO:0043094	0.00583495	4.19282	1.68742	6	31	cellular metabolic compound salvage	DCK;GMPR;PNP;ADI1;MRI1;NAPRT1
GO:0051186	0.00668476	1.84854	13.1727	23	242	cofactor metabolic process	COX15;ACSL1;HMGCL;IDH1;ME1;PNP;SPTA1;TALDO1;TYMS;TECR;H6PD;TPK1;GNMT;HSD17B12;ACSL5;FLAD1;COASY;MRI1;NAPRT1;ATPIF1;ACOT12;THEM5;ASPDH
GO:0051250	0.00683759	2.44537	5.33441	12	98	negative regulation of lymphocyte activation	IFNA2;IDO1;IRF1;JAK3;MNDA;SFTPD;SPN;PTPN22;GAL;SAMSN1;PDCD1LG2;NRARP
GO:0009409	0.00685769	4.03127	1.74185	6	32	response to cold	ADRB1;CDH8;CIRBP;GMPR;NFKBIA;PPARG
GO:0043620	0.00701685	3.49588	2.28618	7	42	regulation of DNA-dependent transcription in response to stress	DDIT3;MT3;NEDD4;UBB;UBE2D2;RGS14;SIN3A
GO:0006555	0.0073432	6.34328	0.816492	4	15	methionine metabolic process	BHMT;GNMT;ADI1;MRI1
GO:0009119	0.00737904	1.53053	30.1013	44	553	ribonucleoside metabolic process	ACPP;ADRB1;AK1;AK4;ARRB2;ATP4A;ATP5I;DNA2;GNGT2;HRAS;RAB8A;PNP;PDE6B;SEPT5;PPP2R4;PRKG1;RAB13;CCL24;SULT2B1;AXIN2;PAPSS2;RAPGEF3;RGS14;MDN1;SCRIB;SH3BP4;MTO1;SULT4A1;GNMT;SULT1B1;SAR1B;ATP6V1H;WRNIP1;RALGAPB;RNF213;TBC1D15;COASY;QTRT1;ARHGAP24;MRI1;ARAP2;ADSSL1;UPRT;AMOT
GO:0006793	0.00744679	1.25731	135.864	162	2496	phosphorus metabolic process	ACPP;ADAM8;ADRB1;AK1;AK4;APC;APLP2;AQP1;ARRB2;ATP4A;ATP5I;ATP7A;CALCR;CHKB;COX15;CTBP1;DAPK1;DCK;DCTD;DDIT3;DNA2;DVL3;EDNRA;EGFR;MARK2;EPHB1;ACSL1;ACSL3;FGFR1;FLT1;GAS6;GLP1R;GMPR;GNGT2;GRM1;HMGCL;HRAS;IDH1;IFNA2;IL1RN;IL8;JAK3;LIMK1;ME1;RAB8A;MAP3K10;MT3;NDUFB2;PNP;NTHL1;OGG1;PARK2;PDE4A;PDE1B;PDE6B;PDGFRB;PGK2;PHKG2;PIP4K2A;SEPT5;PPP1CA;PPP2R4;PRKCB;PRKG1;MAP2K5;MAP2K7;PTPRE;RAB13;GRK1;RYR2;CCL…
GO:0007091	0.0079972	3.39853	2.34061	7	43	metaphase/anaphase transition of mitotic cell cycle	APC;TTK;NEK6;SMC5;ANAPC4;ANAPC1;KLHL22
GO:0044784	0.0079972	3.39853	2.34061	7	43	metaphase/anaphase transition of cell cycle	APC;TTK;NEK6;SMC5;ANAPC4;ANAPC1;KLHL22
GO:0007338	0.00801338	2.38945	5.44328	12	100	single fertilization	CCT6A;SPAM1;TPST2;GNPDA1;NPM2;ADAM30;CCT5;OR10J1;CRCP;NOX5;SYT8;SPESP1
GO:0045851	0.00844651	4.59363	1.30639	5	24	pH reduction	ATP4A;ATP6V0E1;ATP6V1H;CLN6;AQP11
GO:0009628	0.00847659	1.41409	46.54	63	855	response to abiotic stimulus	ADAM8;ADRB1;AQP1;ARRB2;CDH8;CIRBP;CNGB1;CNN2;COL3A1;DCN;EDNRA;EGFR;EPHB1;GMPR;GNGT2;GPC1;GRIN2B;GRM1;HRAS;IRF1;MT3;NEDD4;NFKBIA;OGG1;PDE1B;PDE6B;PDGFRB;PPARG;PPID;RAD9A;GRK1;RYR2;S100A13;SDC4;SLC6A4;SLC6A12;SMPD2;TACR3;TH;TJP1;UBB;UBE2D2;UCP2;TP63;NPEPPS;SDC3;RGS14;NPFFR2;PNKP;SCAP;AIPL1;ANGPTL4;SDF4;TLR7;CNGB3;PDIA2;AEN;DYNLRB1;UCN2;RCSD1;UCN3;TMC2;PLB1
GO:0000103	0.00855695	34.8263	0.163298	2	3	sulfate assimilation	SULT2B1;PAPSS2
GO:0030422	0.00855695	34.8263	0.163298	2	3	production of siRNA involved in RNA interference	TARBP2;PRKRA
GO:0042414	0.00855695	34.8263	0.163298	2	3	epinephrine metabolic process	ATP7A;TH
GO:0042699	0.00855695	34.8263	0.163298	2	3	follicle-stimulating hormone signaling pathway	ARRB2;FSHB
GO:0046128	0.00903673	1.52545	28.7949	42	529	purine ribonucleoside metabolic process	ACPP;ADRB1;AK1;AK4;ARRB2;ATP4A;ATP5I;DNA2;GNGT2;HRAS;RAB8A;PNP;PDE6B;SEPT5;PPP2R4;PRKG1;RAB13;CCL24;SULT2B1;AXIN2;PAPSS2;RAPGEF3;RGS14;MDN1;SCRIB;SH3BP4;MTO1;SULT4A1;GNMT;SULT1B1;SAR1B;ATP6V1H;WRNIP1;RALGAPB;RNF213;TBC1D15;COASY;ARHGAP24;MRI1;ARAP2;ADSSL1;AMOT
GO:0032655	0.00907485	3.30644	2.39504	7	44	regulation of interleukin-12 production	ACP5;ARRB2;IRF8;IDO1;IRF1;JAK3;MEFV
GO:0019637	0.00926422	1.34765	64.3395	83	1182	organophosphate metabolic process	ACPP;ADRB1;AK1;AK4;AQP1;ARRB2;ATP4A;ATP5I;CALCR;CHKB;DCK;DCTD;DNA2;EDNRA;ACSL3;GLP1R;GMPR;GNGT2;HRAS;IDH1;ME1;RAB8A;PNP;NTHL1;OGG1;PDE4A;PDE1B;PDE6B;PDGFRB;PIP4K2A;SEPT5;PPP2R4;PRKG1;RAB13;RYR2;CCL24;SMPD2;SULT2B1;TALDO1;TSTA3;TYMS;AXIN2;CDS2;PAPSS2;PGS1;H6PD;GDA;RAMP1;RAPGEF3;AGPAT2;RGS14;NPFFR2;PNKP;MDN1;SCRIB;SH3BP4;AIPL1;SULT4A1;TPK1;SULT1B1;PLA2G2E;SAR1B;ATP6V1H;WRNIP1;RALGAPB;RNF213;TBC1D15…
GO:0002704	0.00937557	5.81426	0.870924	4	16	negative regulation of leukocyte mediated immunity	ARRB2;IFNA2;JAK3;SPN
GO:0044281	0.00942368	1.24371	141.416	167	2598	small molecule metabolic process	AANAT;ACP5;ACPP;ADRB1;AGXT;AK1;AK4;ALOX12;APLP2;AQP1;ARRB2;ASPA;ATP4A;ATP5I;ATP7A;BCHE;BHMT;CALCR;CHKB;CHRM3;COX15;CS;CYP2C19;CYP2C9;CYP11B2;DCK;DCN;DCTD;DNA2;EDNRA;ACSL1;ACSL3;FH;FOXE3;FSHB;SLC37A4;GALE;GLP1R;GLUL;GMPR;GNGT2;GPC1;GYS2;HMGCL;HPD;HRAS;HSD3B1;IDH1;IDO1;LTC4S;ME1;RAB8A;MT3;NARS;NDUFB2;PNP;NTHL1;OGG1;PDE4A;PDE1B;PDE6B;PHKG2;PIP4K2A;SEPT5;PPARG;PPP1CA;PPP2R4;PRKG1;PSMA6;RAB13;RANBP2;R…
GO:0030217	0.00959047	1.98957	9.09027	17	167	T cell differentiation	ADAM8;APC;ATP7A;CD86;IFNA2;IRF1;ITK;JAG2;JAK3;PNP;SPN;TCF7;WNT1;PTPN22;MINK1;THEMIS;NRARP
GO:0042278	0.00990495	1.51578	28.9582	42	532	purine nucleoside metabolic process	ACPP;ADRB1;AK1;AK4;ARRB2;ATP4A;ATP5I;DNA2;GNGT2;HRAS;RAB8A;PNP;PDE6B;SEPT5;PPP2R4;PRKG1;RAB13;CCL24;SULT2B1;AXIN2;PAPSS2;RAPGEF3;RGS14;MDN1;SCRIB;SH3BP4;MTO1;SULT4A1;GNMT;SULT1B1;SAR1B;ATP6V1H;WRNIP1;RALGAPB;RNF213;TBC1D15;COASY;ARHGAP24;MRI1;ARAP2;ADSSL1;AMOT
