# Supplementary material for: swDMR: A Sliding Window Approach to Identify Differentially Methylated Regions Based on Whole Genome Bisulfite Sequencing
Source: PLoS One. 2015 Jul 15;10(7):e0132866. doi: 10.1371/journal.pone.0132866 (PMC4503785; doi:10.1371/journal.pone.0132866)
Supplement: S4 Table — (XLS) [file pone.0132866.s005.xls]

## Sheet: Table S4
GOBPID	Pvalue	OddsRatio	ExpCount	Count	Size	Term	Symbols
GO:0009653	9.63e-11	1.57172	222.814	310	2108	anatomical structure morphogenesis	ABL2;ABR;ACTA1;ACVR2B;ANK2;ANPEP;APBB2;APOH;SHROOM2;AQP5;ATM;ATP2B2;PRDM1;BMP1;BRCA1;CA2;CACNA1D;CALR;CAMK2B;CASP8;RUNX1;CDH13;AP2M1;COL1A2;COL8A1;COL9A3;COL11A1;CREBBP;CRYGB;CSF3R;CSNK2A2;CSNK2B;NKX2-5;CYP1B1;DLG3;DMRT1;DSP;HBEGF;DUSP4;DVL2;TYMP;S1PR3;EFNB1;EFNB3;ENG;EPHA1;EPHA8;EYA4;ESRRB;ETV1;MECOM;EXT1;F3;GPC4;FGF3;FGF6;FGF10;FGF13;FGFR4;FOXL1;FLI1;FLNA;GATA2;GPC3;GLG1;GPM6A;GPX1;HCCS;HGF;NRG…
GO:0009887	1.62e-08	1.79313	82.9739	133	785	organ morphogenesis	ABR;ACVR2B;SHROOM2;AQP5;ATP2B2;PRDM1;BMP1;CA2;RUNX1;COL1A2;COL8A1;COL11A1;CRYGB;CSF3R;NKX2-5;DSP;DVL2;ENG;EYA4;FGF3;FGF6;FGF10;FGFR4;FOXL1;FLI1;GATA2;GLG1;HCCS;HGF;NRG1;HOXA2;HOXA4;HOXA5;HOXA6;HOXA7;HOXB2;HOXB5;HOXC4;HOXC9;HOXD8;HOXD11;HPN;ID2;IGFBP5;CYR61;ITGAX;LFNG;LRP4;LY6H;TACSTD2;MDFI;MMP2;CITED1;MSX2;MYF6;MYL3;MYO7A;NEUROG1;NFIC;OTX1;P2RX7;PAX4;PAX6;POU3F4;MAPK3;PRKX;PROX1;RARA;RARB;RPGR;SA…
GO:0032501	1.18e-07	1.32344	620.243	716	5868	multicellular organismal process	ABL2;ABR;ACP2;ACTA1;ACVR2B;ADRA1B;APLNR;NR0B1;AKT1;ANK2;ANPEP;APBB2;APOC3;APOH;APRT;SHROOM2;AQP5;ATM;ATP2B2;ATRX;BAD;HCN2;PRDM1;BMP1;BST1;BTK;TSPO;SERPING1;CA2;CACNA1D;CALCA;CALR;CAMK2B;CASP2;CASP8;CASQ1;RUNX1;CD3E;ENTPD1;CD63;CDH13;CLGN;CETN2;FOXN3;CKMT2;AP2M1;CLCN5;CLCNKB;TPP1;CMKLR1;COL1A2;COL8A1;COL9A3;COL11A1;COL16A1;COX7B;CLDN4;CREBBP;CRYBA2;CRYBB1;CRYBB2;CRYGB;CRYGC;CSF3R;CSNK2A2;CSNK2B;NK…
GO:0044707	1.7e-07	1.32023	598.046	692	5658	single-multicellular organism process	ABL2;ABR;ACP2;ACTA1;ACVR2B;ADRA1B;APLNR;NR0B1;AKT1;ANK2;ANPEP;APBB2;APOC3;APOH;APRT;SHROOM2;AQP5;ATM;ATP2B2;ATRX;BAD;HCN2;PRDM1;BMP1;BST1;BTK;TSPO;SERPING1;CA2;CACNA1D;CALCA;CALR;CAMK2B;CASP2;CASP8;CASQ1;RUNX1;CD3E;ENTPD1;CD63;CDH13;CLGN;FOXN3;CKMT2;AP2M1;CLCN5;CLCNKB;TPP1;CMKLR1;COL1A2;COL8A1;COL9A3;COL11A1;COL16A1;COX7B;CREBBP;CRYBA2;CRYBB1;CRYBB2;CRYGB;CRYGC;CSF3R;CSNK2A2;CSNK2B;NKX2-5;CTLA4;C…
GO:0048731	1.98e-07	1.35937	374.915	458	3547	system development	ABL2;ABR;ACP2;ACTA1;ACVR2B;ADRA1B;NR0B1;AKT1;ANK2;ANPEP;APBB2;APOH;APRT;SHROOM2;AQP5;ATM;ATP2B2;ATRX;BAD;PRDM1;BMP1;BTK;TSPO;CA2;CACNA1D;CALCA;CALR;CAMK2B;CASP2;CASP8;CASQ1;RUNX1;CD3E;CDH13;AP2M1;TPP1;CMKLR1;COL1A2;COL8A1;COL9A3;COL11A1;COX7B;CRYBA2;CRYBB2;CRYGB;CRYGC;CSF3R;CSNK2A2;CSNK2B;NKX2-5;CTLA4;CYP1B1;DBN1;DHCR7;DLG3;DMRT1;DSP;HBEGF;DTX1;DVL2;TYMP;EFNA2;EFNB1;EFNB3;EIF4E;EMD;EMX2;ENG;EPHA1…
GO:0007275	2.8e-07	1.33782	434.318	520	4109	multicellular organismal development	ABL2;ABR;ACP2;ACTA1;ACVR2B;ADRA1B;NR0B1;AKT1;ANK2;ANPEP;APBB2;APOH;APRT;SHROOM2;AQP5;ATM;ATP2B2;ATRX;BAD;PRDM1;BMP1;BST1;BTK;TSPO;CA2;CACNA1D;CALCA;CALR;CAMK2B;CASP2;CASP8;CASQ1;RUNX1;CD3E;CDH13;FOXN3;AP2M1;TPP1;CMKLR1;COL1A2;COL8A1;COL9A3;COL11A1;COX7B;CREBBP;CRYBA2;CRYBB2;CRYGB;CRYGC;CSF3R;CSNK2A2;CSNK2B;NKX2-5;CTLA4;CYP1B1;DBN1;DHCR7;DLG3;DMRT1;DSP;HBEGF;DTX1;DUSP4;DVL2;EBF1;TYMP;PHC1;EFNA2;EF…
GO:0048598	5.54e-07	1.86158	54.5408	91	516	embryonic morphogenesis	ABR;ACVR2B;ATP2B2;CASP8;COL11A1;CREBBP;NKX2-5;DUSP4;DVL2;ENG;EYA4;ESRRB;MECOM;EXT1;FGF3;FGF10;GATA2;HNF4A;HOXA2;HOXA4;HOXA5;HOXA6;HOXA7;HOXB2;HOXB5;HOXC4;HOXC9;HOXC10;HOXD11;HPN;ID2;CYR61;AFF3;LRP4;MDFI;MSX2;MYO7A;NEUROG1;OTX1;PAX6;POU3F4;PROX1;RARB;SALL1;SFRP1;SFRP2;SHH;SOX9;MAP3K7;HNF1B;TCF21;HIRA;TXNRD1;KDM6A;WNT3;WNT2B;ZIC3;TCAP;KCNQ4;KLF4;CER1;LHX2;HAND2;TBX4;MAFB;MED12;SIX2;LIAS;SULF1;COBL;…
GO:0048856	6.79e-07	1.32502	433.367	516	4100	anatomical structure development	ABL2;ABR;ACP2;ACTA1;ACVR2B;ADRA1B;NR0B1;AKT1;ANK2;ANPEP;APBB2;APOH;APRT;SHROOM2;AQP5;ATM;ATP2B2;ATRX;BAD;PRDM1;BMP1;BRCA1;BTK;TSPO;CA2;CACNA1D;CALCA;CALR;CAMK2B;CASP2;CASP8;CASQ1;RUNX1;CD3E;CDH13;FOXN3;AP2M1;TPP1;CMKLR1;COL1A2;COL8A1;COL9A3;COL11A1;COX7B;CREBBP;CRYBA2;CRYBB2;CRYGB;CRYGC;CSF3R;CSNK2A2;CSNK2B;NKX2-5;CTLA4;CYP1B1;DBN1;DHCR7;DLG3;DMRT1;DSP;HBEGF;DTX1;DUSP4;DVL2;TYMP;S1PR3;EFNA2;EFNB1…
GO:0007389	5.07e-06	1.84094	46.402	77	439	pattern specification process	ACVR2B;ATM;FOXN3;NKX2-5;DVL2;EFNB1;EMX2;ENG;FGF3;FGF10;FGFR4;FOXL1;HOXA2;HOXA4;HOXA5;HOXA6;HOXA7;HOXB2;HOXB5;HOXC4;HOXC9;HOXC10;HOXD8;HOXD11;LFNG;LRP4;MDFI;MLLT3;FOXO4;CITED1;MSX2;MYF6;NFATC4;OTX1;PAX6;RELN;SFRP1;SFRP2;SHH;SIX3;SMARCD3;HNF1B;KDM6A;WNT3;WNT2B;ZIC3;OFD1;TCAP;SEMA5A;CER1;LHX2;HAND2;MAFB;MED12;GDF11;LEFTY1;COBL;POFUT1;LRRC6;SSBP3;SOSTDC1;LEF1;BCOR;GRHL3;ALX4;IRX3;PALB2;NANOG;WLS;SETD…
GO:0009952	5.89e-06	2.34345	20.7171	42	196	anterior/posterior pattern specification	ACVR2B;ATM;EMX2;HOXA2;HOXA4;HOXA5;HOXA6;HOXA7;HOXB2;HOXB5;HOXC4;HOXC9;HOXC10;HOXD8;HOXD11;LFNG;MLLT3;MSX2;MYF6;OTX1;PAX6;SFRP1;SFRP2;SHH;SIX3;HNF1B;KDM6A;WNT3;WNT2B;ZIC3;TCAP;CER1;MED12;GDF11;COBL;POFUT1;SSBP3;LEF1;ALX4;PALB2;WLS;KDM2B
GO:0044699	6.56e-06	1.32018	1161.11	1232	10985	single-organism process	ABL2;ABR;ACP2;ACTA1;ACVR2B;PLIN2;ADRA1B;ADRBK2;APLNR;NR0B1;AKT1;ABCD1;ANK2;ANPEP;SLC25A5;APBB2;BIRC3;APOC3;APOH;APRT;SHROOM2;AQP5;ARAF;ARL4D;ARHGAP4;ARHGAP6;ATM;ATP1A1;ATP2B2;ATRX;BAD;HCN2;PRDM1;BMP1;BRCA1;BST1;BTC;BTK;TSPO;SERPING1;CA2;CACNA1D;CALCA;CALR;CAMK2B;CASP2;CASP8;CASQ1;RUNX1;CCNG2;CD3E;CD247;CD8B;ENTPD1;CD63;CD68;CDA;CDC27;CDH13;CDH18;CLGN;CETN2;CFL2;AKR1C4;FOXN3;CHRM4;CISH;CKMT2;AP2M1…
GO:0048513	6.81e-06	1.34448	267.736	331	2533	organ development	ABR;ACTA1;ACVR2B;ADRA1B;NR0B1;AKT1;ANK2;APRT;SHROOM2;AQP5;ATM;ATP2B2;ATRX;BAD;PRDM1;BMP1;BTK;TSPO;CA2;CALCA;CALR;CASP2;CASP8;CASQ1;RUNX1;CD3E;COL1A2;COL8A1;COL9A3;COL11A1;CRYBA2;CRYBB2;CRYGB;CRYGC;CSF3R;NKX2-5;CTLA4;CYP1B1;DHCR7;DMRT1;DSP;HBEGF;DTX1;DVL2;EFNA2;EFNB1;EIF4E;EMD;EMX2;ENG;EYA4;ETV1;MECOM;EXT1;FABP7;FGF3;FGF6;FGF10;FGF13;FGFR4;FOXL1;FLI1;FLNA;AFF2;G6PD;GATA2;GHSR;GJB2;GLG1;GPM6A;GPM6B…
GO:0032502	6.9e-06	1.27917	492.136	569	4656	developmental process	ABL2;ABR;ACP2;ACTA1;ACVR2B;ADRA1B;NR0B1;AKT1;ANK2;ANPEP;APBB2;APOH;APRT;SHROOM2;AQP5;ATM;ATP2B2;ATRX;BAD;PRDM1;BMP1;BRCA1;BST1;BTK;TSPO;CA2;CACNA1D;CALCA;CALR;CAMK2B;CASP2;CASP8;CASQ1;RUNX1;CD3E;CDH13;FOXN3;AP2M1;TPP1;CMKLR1;COL1A2;COL8A1;COL9A3;COL11A1;COX7B;CREBBP;CRYBA2;CRYBB2;CRYGB;CRYGC;CSF3R;CSNK2A2;CSNK2B;NKX2-5;CTBP2;CTLA4;CYP1B1;DBN1;DHCR7;DLG3;DMRT1;DSP;HBEGF;DTX1;DUSP4;DVL2;EBF1;TYMP;S…
GO:0044767	7.03e-06	1.30093	381.574	453	3610	single-organism developmental process	ABL2;ABR;ACTA1;ACVR2B;ADRA1B;NR0B1;AKT1;ANK2;ANPEP;APBB2;APOH;APRT;SHROOM2;AQP5;ATM;ATP2B2;ATRX;BAD;PRDM1;BMP1;BRCA1;BTK;TSPO;CA2;CACNA1D;CALCA;CALR;CAMK2B;CASP2;CASP8;CASQ1;RUNX1;CD3E;CDH13;FOXN3;AP2M1;COL1A2;COL8A1;COL9A3;COL11A1;CREBBP;CRYBA2;CRYBB2;CRYGB;CRYGC;CSF3R;CSNK2A2;CSNK2B;NKX2-5;CTLA4;CYP1B1;DBN1;DHCR7;DLG3;DMRT1;DSP;HBEGF;DTX1;DUSP4;DVL2;TYMP;EFNA2;EFNB1;EFNB3;EIF4E;EMD;EMX2;ENG;ENO…
GO:0003002	9.46e-06	1.99175	32.6611	58	309	regionalization	ACVR2B;ATM;NKX2-5;DVL2;EMX2;FGF3;FGF10;FGFR4;HOXA2;HOXA4;HOXA5;HOXA6;HOXA7;HOXB2;HOXB5;HOXC4;HOXC9;HOXC10;HOXD8;HOXD11;LFNG;LRP4;MDFI;MLLT3;MSX2;MYF6;OTX1;PAX6;RELN;SFRP1;SFRP2;SHH;SIX3;SMARCD3;HNF1B;KDM6A;WNT3;WNT2B;ZIC3;TCAP;CER1;LHX2;MAFB;MED12;GDF11;COBL;POFUT1;SSBP3;LEF1;ALX4;IRX3;PALB2;WLS;SETDB2;KDM2B;GSC;IRX2;GSX2
GO:0001501	1.68e-05	1.81411	43.231	71	409	skeletal system development	ACP2;ACVR2B;BMP1;RUNX1;CMKLR1;COL1A2;COL11A1;ETS2;EXT1;EXTL1;FGF6;FOXL1;GH1;GLG1;HOXA2;HOXA4;HOXA5;HOXA6;HOXA7;HOXB2;HOXB5;HOXC4;HOXC9;HOXC10;HOXD1;HOXD8;HOXD11;IGF2;CYR61;LUM;MDFI;MMP2;MMP9;MSX2;NPR3;P2RX7;PHEX;MAPK3;RARA;RARB;RPS6KA3;TRAPPC2;SFRP1;SFRP2;SHH;SNAI2;SOX9;THBS1;THBS3;WNT10B;WNT2B;HYAL2;CER1;HAND2;TBX4;ADAMTS4;CLEC3A;GDF11;EBP;SIX2;SULF1;CYTL1;ALX4;KIAA1715;WNT5B;ARID5B;GSC;FOXD4L1;…
GO:0048562	3.31e-05	1.99948	28.0103	50	265	embryonic organ morphogenesis	ABR;ATP2B2;COL11A1;NKX2-5;DVL2;ENG;EYA4;FGF3;FGF10;GATA2;HOXA2;HOXA4;HOXA5;HOXA6;HOXA7;HOXB2;HOXB5;HOXC4;HOXC9;HOXD11;HPN;ID2;MDFI;MYO7A;NEUROG1;OTX1;PAX6;POU3F4;PROX1;RARB;SALL1;SHH;SOX9;HNF1B;TCF21;KDM6A;ZIC3;TCAP;KCNQ4;HAND2;MAFB;SIX2;SOBP;GRHL3;ALX4;SETDB2;KDM2B;CTHRC1;USH1G;GSC
GO:0006928	3.86e-05	1.3992	152.207	198	1440	cellular component movement	ABL2;ABR;ACTA1;AKT1;ANK2;APBB2;APOH;SHROOM2;BRCA1;TSPO;CACNA1D;CALCA;CALR;CDH13;AP2M1;CCR6;CMKLR1;COL1A2;COL9A3;CSF3R;CSNK2A2;CSNK2B;CYP1B1;DLG3;DMRT1;HBEGF;DVL2;EFNB1;EFNB3;EMX2;ENG;EPHA1;EPHA8;ETV1;EXT1;F3;FAT2;FGF10;FGF13;FGFR4;GPM6A;GPX1;GRB7;HGF;NRG1;ONECUT1;HOXA2;HOXA5;HOXA7;DNAJA1;HSP90AA1;IGBP1;IGFBP5;CYR61;IL16;INS;IRS1;ITGAM;ITGAX;ITGB1;KAL1;KIF3C;KIF5B;KTN1;L1CAM;LBP;LCK;TACSTD2;MAG;MD…
GO:0009966	7.98e-05	1.32925	207.382	257	1962	regulation of signal transduction	ABR;ACVR2B;ADRA1B;ADRBK2;NR0B1;AKT1;SLC25A5;BIRC3;APOC3;ARHGAP4;ARHGAP6;ATM;BAD;PRDM1;CALCA;CALR;CAMK2B;CASP8;RUNX1;CD3E;CDH13;CISH;AP2M1;CMKLR1;CREBBP;CSNK2B;NKX2-5;DDX3X;HBEGF;DTX1;DUSP4;DUSP9;DVL2;EMD;ENG;EPHA1;EPHA8;EPS15;MECOM;F3;FGF10;FGFR4;FOXL1;FLNA;GATA2;GBA;GH1;GHSR;GLG1;GPX1;GSTP1;GUCY2D;HGF;NRG1;HNF4A;ONECUT1;IFNA14;IGBP1;IGF2;IGFBP5;CYR61;INS;IRS1;ITGB1;L1CAM;LBP;LCK;LFNG;LRP4;MDFI;M…
GO:0042471	0.000156197	2.46857	12.2611	26	116	ear morphogenesis	ABR;ATP2B2;COL11A1;DVL2;EYA4;FGF3;FGF10;GATA2;HOXA2;HPN;MYO7A;NEUROG1;OTX1;POU3F4;PROX1;SALL1;SOX9;TCAP;KCNQ4;MAFB;SIX2;SOBP;GRHL3;CTHRC1;USH1G;GSC
GO:0016477	0.000169307	1.45639	93.4382	127	884	cell migration	ABR;AKT1;APBB2;APOH;SHROOM2;TSPO;CALCA;CALR;CDH13;CCR6;CMKLR1;COL1A2;CSF3R;CSNK2B;CYP1B1;DMRT1;HBEGF;DVL2;EFNB1;EMX2;ENG;EPHA1;EPHA8;F3;FAT2;FGF10;FGF13;FGFR4;GPM6A;GPX1;GRB7;HGF;NRG1;ONECUT1;HOXA5;HOXA7;IGFBP5;CYR61;IL16;INS;IRS1;ITGAM;ITGAX;ITGB1;L1CAM;LBP;LCK;TACSTD2;MAG;MDK;MAP3K1;MMP3;MMP9;MPP1;MSN;MSX2;NCK1;NFATC2;NTF3;OPHN1;P2RY6;PAX6;PF4;SERPINE2;PIK3R2;PLAU;PRKX;PROX1;RELN;CX3CL1;SELL;SE…
GO:0040011	0.000195797	1.37194	137.726	177	1303	locomotion	ABL2;ABR;AKT1;ANK2;APBB2;APOH;SHROOM2;ATP2B2;BRCA1;TSPO;CACNA1D;CALCA;CALR;CDH13;CHRM4;AP2M1;CCR6;CMKLR1;COL1A2;COL9A3;CSF3R;CSNK2A2;CSNK2B;CYP1B1;DLG3;DMRT1;HBEGF;DVL2;TYMP;EFNB1;EFNB3;EMX2;ENG;EPHA1;EPHA8;ETV1;EXT1;F3;FAT2;FGF10;FGF13;FGFR4;GPM6A;GPX1;GRB7;HGF;NRG1;ONECUT1;HOXA2;HOXA5;HOXA7;DNAJA1;HSP90AA1;IGFBP5;CYR61;IL16;INS;IRS1;ITGAM;ITGAX;ITGB1;KAL1;L1CAM;LBP;LCK;TACSTD2;MAG;MDK;MAP3K1;MM…
GO:0007423	0.000203042	1.63812	48.3046	73	457	sensory organ development	ABR;ACVR2B;SHROOM2;AQP5;ATP2B2;PRDM1;CASP2;COL8A1;COL11A1;CRYBA2;CRYBB2;CRYGB;CRYGC;CYP1B1;DVL2;EYA4;FGF3;FGF10;FOXL1;GATA2;GPM6A;GRM6;HOXA2;HPN;MAP3K1;MYO7A;NEUROG1;OTX1;PAX4;PAX6;POU3F4;PROX1;RARB;RPGR;SALL1;SHH;SIX3;SMARCD3;SOX3;SOX9;STAT3;THY1;TULP1;USH2A;WNT10B;WNT2B;FZD4;TCAP;KCNQ4;KLF4;HAND2;MAFB;GDF11;IKZF1;SIX2;SLC7A11;CLIC4;BHLHE22;LEF1;CYTL1;SOBP;MCOLN3;RHOJ;GRHL3;NEUROD4;WNT5B;GPR98;K…
GO:0048729	0.000264434	1.59924	52.004	77	492	tissue morphogenesis	CA2;CASP8;RUNX1;COL11A1;CSNK2B;NKX2-5;DLG3;DSP;HBEGF;DVL2;ENG;FGF10;HGF;NRG1;HOXA5;HOXB2;HOXD11;IGFBP5;CYR61;TACSTD2;CITED1;MSX2;MYF6;MYL3;NFATC4;PRKX;PROX1;SALL1;SFRP1;SFRP2;SHH;SLC12A2;SNAI2;SOX9;MAP3K7;HNF1B;TCF21;TFAP2C;TNNI3;TNNT2;TTN;TXNRD1;KDM6A;WNT3;WNT2B;ZIC3;TCAP;SEMA5A;KLF4;LHX2;HAND2;TBX4;MAGED1;MED12;FEM1B;SIX2;LIAS;SULF1;COBL;SOSTDC1;CLIC4;LEF1;RIPK4;SEMA4C;GRHL3;IRX3;NANOG;WLS;GRHL…
GO:0023051	0.000284747	1.28322	233.595	281	2210	regulation of signaling	ABR;ACVR2B;ADRA1B;ADRBK2;NR0B1;AKT1;SLC25A5;BIRC3;APOC3;ARHGAP4;ARHGAP6;ATM;ATP2B2;BAD;PRDM1;CACNA1D;CALCA;CALR;CAMK2B;CASP8;RUNX1;CD3E;CDH13;CISH;AP2M1;CMKLR1;CPT1A;CREBBP;CSNK2B;NKX2-5;DBN1;DDX3X;HBEGF;DTX1;DUSP4;DUSP9;DVL2;EMD;ENG;EPHA1;EPHA8;EPS15;MECOM;F3;FGF10;FGFR4;FOXL1;FLNA;GATA2;GBA;GH1;GHSR;GLG1;GPM6B;GPX1;GRIK2;GSTP1;GUCY2D;HCRT;HGF;NRG1;HNF4A;ONECUT1;HTR1A;IFNA14;IGBP1;IGF2;IGFBP5;CY…
GO:0032989	0.000286531	1.40178	110.35	145	1044	cellular component morphogenesis	ABL2;ACTA1;ANK2;APBB2;ATP2B2;BRCA1;CACNA1D;CALR;CAMK2B;AP2M1;COL9A3;CRYGB;CSNK2A2;CSNK2B;NKX2-5;DLG3;DMRT1;EFNB1;EFNB3;EPHA1;EPHA8;ESRRB;ETV1;EXT1;FGF13;FLNA;GPM6A;HGF;NRG1;ONECUT1;HOXA2;HPN;HPRT1;HSP90AA1;ITGB1;KAL1;L1CAM;TACSTD2;MAG;CITED1;MSX2;MTM1;MYO7A;NCK1;NEFH;NTF3;OCRL;OPHN1;P2RX7;PAX6;PRKCQ;MAPK3;PROX1;RELN;RP2;RPGR;RPS6KA2;RPS6KA3;SALL1;SEMA3F;SFRP1;SFRP2;SHH;SLC1A3;SLIT3;SNAI2;SOX9;SPT…
GO:0000904	0.00029176	1.48926	74.8351	104	708	cell morphogenesis involved in differentiation	ABL2;ANK2;APBB2;ATP2B2;BRCA1;CACNA1D;CALR;CAMK2B;AP2M1;COL9A3;CRYGB;CSNK2A2;CSNK2B;DLG3;EFNB1;EFNB3;EPHA1;EPHA8;ESRRB;ETV1;EXT1;FGF13;FLNA;HGF;HOXA2;HPN;HPRT1;HSP90AA1;ITGB1;KAL1;L1CAM;TACSTD2;MAG;CITED1;MSX2;MYO7A;NCK1;NEFH;NTF3;OPHN1;PAX6;PRKCQ;MAPK3;PROX1;RELN;RPS6KA2;RPS6KA3;SALL1;SEMA3F;SFRP1;SFRP2;SHH;SLC1A3;SLIT3;SNAI2;SOX9;SPTBN1;CDKL5;THY1;TNR;TOP2B;TRPC5;UCHL1;EZR;WNT3;ST8SIA4;FZD4;SEMA…
GO:0048705	0.000296228	2.02745	19.8715	36	188	skeletal system morphogenesis	ACVR2B;BMP1;COL11A1;FGF6;GLG1;HOXA2;HOXA4;HOXA5;HOXA6;HOXA7;HOXB2;HOXB5;HOXC9;HOXD8;HOXD11;MDFI;MMP2;MSX2;P2RX7;RARA;RARB;SFRP1;SFRP2;SOX9;THBS1;THBS3;WNT10B;HYAL2;CER1;TBX4;SIX2;ALX4;ARID5B;GSC;FMN1;SP5
GO:0007399	0.000300748	1.30975	188.673	232	1785	nervous system development	ABL2;ABR;NR0B1;AKT1;ANK2;APBB2;SHROOM2;ATM;ATP2B2;ATRX;PRDM1;TSPO;CACNA1D;CALR;CAMK2B;CASP2;CASP8;RUNX1;AP2M1;TPP1;COL9A3;COX7B;CSNK2A2;CSNK2B;NKX2-5;DBN1;DLG3;DTX1;DVL2;EFNB1;EFNB3;EMX2;ENG;EPHA8;ETV1;MECOM;EXT1;FABP7;ACSL4;FGF10;FGF13;FOXL1;FMR1;AFF2;GATA2;GHSR;GJB1;GLRA2;GMFB;GPM6A;GPM6B;GSTP1;NRG1;HOXA2;HOXB2;HOXC10;HPRT1;HSP90AA1;ID2;ITGAM;ITGB1;KAL1;L1CAM;LRP4;LY6H;MAG;MDK;MECP2;CITED1;MYO7…
GO:0000902	0.000319037	1.41088	103.585	137	980	cell morphogenesis	ABL2;ANK2;APBB2;ATP2B2;BRCA1;CACNA1D;CALR;CAMK2B;AP2M1;COL9A3;CRYGB;CSNK2A2;CSNK2B;DLG3;DMRT1;EFNB1;EFNB3;EPHA1;EPHA8;ESRRB;ETV1;EXT1;FGF13;FLNA;GPM6A;HGF;NRG1;ONECUT1;HOXA2;HPN;HPRT1;HSP90AA1;ITGB1;KAL1;L1CAM;TACSTD2;MAG;CITED1;MSX2;MYO7A;NCK1;NEFH;NTF3;OCRL;OPHN1;P2RX7;PAX6;PRKCQ;MAPK3;PROX1;RELN;RP2;RPGR;RPS6KA2;RPS6KA3;SALL1;SEMA3F;SFRP1;SFRP2;SHH;SLC1A3;SLIT3;SNAI2;SOX9;SPTBN1;CDKL5;THY1;TNR…
GO:0010646	0.000331038	1.27934	234.124	281	2215	regulation of cell communication	ABR;ACVR2B;ADRA1B;ADRBK2;NR0B1;AKT1;SLC25A5;BIRC3;APOC3;ARHGAP4;ARHGAP6;ATM;ATP2B2;BAD;PRDM1;CACNA1D;CALCA;CALR;CAMK2B;CASP8;RUNX1;CD3E;CDH13;CISH;AP2M1;CMKLR1;CPT1A;CREBBP;CSNK2B;NKX2-5;DBN1;DDX3X;HBEGF;DTX1;DUSP4;DUSP9;DVL2;EMD;ENG;EPHA1;EPHA8;EPS15;MECOM;F3;FGF10;FGFR4;FOXL1;FLNA;GATA2;GBA;GH1;GHSR;GLG1;GPM6B;GPX1;GRIK2;GSTP1;GUCY2D;HCRT;HGF;NRG1;HNF4A;ONECUT1;HTR1A;IFNA14;IGBP1;IGF2;IGFBP5;CY…
GO:0030111	0.000366053	2.00081	20.0829	36	190	regulation of Wnt receptor signaling pathway	NKX2-5;DVL2;EMD;FGF10;FOXL1;LRP4;MDFI;MLLT3;CITED1;SALL1;SFRP1;SFRP2;SHH;SIX3;SNAI2;SOX9;STK3;HNF1B;WNT10B;WNT2B;MED12;MAD2L2;SULF1;CBY1;SOSTDC1;LEF1;DACT1;RNF43;WLS;WNT5B;KREMEN1;DIXDC1;CTHRC1;TMEM198;GSC;RSPO1
GO:0021681	0.0003988	10.1881	1.16269	6	11	cerebellar granular layer development	ATP2B2;MDK;SERPINE2;PROX1;FAIM2;CEND1
GO:0010639	0.000451471	1.99641	19.5544	35	185	negative regulation of organelle organization	AKT1;SLC25A5;SHROOM2;ARHGAP6;ATM;BRCA1;CDC27;DNMT3B;ERCC4;FGF13;GPX1;HGF;TACSTD2;MECP2;SPTBN1;TBCD;ARHGEF2;MAD2L2;TMSB15A;WAPAL;CLASP2;SHANK1;LCMT1;BCOR;TRIM54;SPTBN4;MID1IP1;FHOD3;USP44;TMEM67;TRIM9;OMA1;ARAP1;MPV17L;TMSB15B
GO:0030240	0.000569499	33.9272	0.528496	4	5	skeletal muscle thin filament assembly	ACTA1;PROX1;TTN;TCAP
GO:0048870	0.000591541	1.3923	101.577	133	961	cell motility	ABL2;ABR;AKT1;APBB2;APOH;SHROOM2;BRCA1;TSPO;CALCA;CALR;CDH13;CCR6;CMKLR1;COL1A2;CSF3R;CSNK2B;CYP1B1;DMRT1;HBEGF;DVL2;EFNB1;EMX2;ENG;EPHA1;EPHA8;F3;FAT2;FGF10;FGF13;FGFR4;GPM6A;GPX1;GRB7;HGF;NRG1;ONECUT1;HOXA5;HOXA7;DNAJA1;IGFBP5;CYR61;IL16;INS;IRS1;ITGAM;ITGAX;ITGB1;L1CAM;LBP;LCK;TACSTD2;MAG;MDK;MAP3K1;MMP3;MMP9;MPP1;MSN;MSX2;NCK1;NFATC2;NTF3;OPHN1;P2RY6;PAX6;PF4;SERPINE2;PIK3R2;PLAU;PRKX;PROX1;R…
GO:0051674	0.000591541	1.3923	101.577	133	961	localization of cell	ABL2;ABR;AKT1;APBB2;APOH;SHROOM2;BRCA1;TSPO;CALCA;CALR;CDH13;CCR6;CMKLR1;COL1A2;CSF3R;CSNK2B;CYP1B1;DMRT1;HBEGF;DVL2;EFNB1;EMX2;ENG;EPHA1;EPHA8;F3;FAT2;FGF10;FGF13;FGFR4;GPM6A;GPX1;GRB7;HGF;NRG1;ONECUT1;HOXA5;HOXA7;DNAJA1;IGFBP5;CYR61;IL16;INS;IRS1;ITGAM;ITGAX;ITGB1;L1CAM;LBP;LCK;TACSTD2;MAG;MDK;MAP3K1;MMP3;MMP9;MPP1;MSN;MSX2;NCK1;NFATC2;NTF3;OPHN1;P2RY6;PAX6;PF4;SERPINE2;PIK3R2;PLAU;PRKX;PROX1;R…
GO:0009888	0.000621721	1.31648	156.329	194	1479	tissue development	ACTA1;ACVR2B;NR0B1;AKT1;ATP2B2;BAD;BMP1;BTK;CA2;CALR;CASP8;CASQ1;RUNX1;FOXN3;COL11A1;CRYGB;CSNK2B;NKX2-5;DLG3;DMRT1;DSP;HBEGF;DUSP4;DVL2;EFNB1;EMD;ENG;ENO3;MECOM;EXT1;FGF3;FGF6;FGF10;FGFR4;FOXL1;FLNA;GHSR;GLG1;GPM6B;GPX1;HGF;NRG1;ONECUT1;HOXA5;HOXA7;HOXB2;HOXB5;HOXC4;HOXD11;HPN;HSPA2;ID2;IGFBP5;CYR61;INSM1;ITGB1;KRTAP5-9;KRT5;KRT14;LAMB3;LRP4;LUM;TACSTD2;FOXO4;CITED1;MSX2;MYF6;MYL3;MYO7A;NELL1;NF…
GO:0045165	0.000652382	1.82594	25.2621	42	239	cell fate commitment	PRDM1;NKX2-5;FGF3;FGF10;FGF13;FGFR4;GATA2;NRG1;ONECUT1;HOXA2;HOXC10;HOXD11;ID2;ITGB1;MYF6;NEUROG1;NTF3;PAX6;PROX1;RARA;SALL1;SFRP1;SFRP2;SHH;SIX3;SOX9;HNF1B;TFAP2C;WNT3;WNT10B;WNT2B;KLF4;SIX2;SOSTDC1;LHX6;NEUROD4;PRDM14;ISL2;NANOG;WNT5B;GDF7;GSX2
GO:0070875	0.000702354	6.60563	1.69119	7	16	positive regulation of glycogen metabolic process	ADRA1B;AKT1;IGF2;INS;IRS1;DYRK2;PPP1R3G
GO:0042472	0.000783979	2.42005	10.0414	21	95	inner ear morphogenesis	ABR;ATP2B2;COL11A1;DVL2;FGF3;FGF10;GATA2;HPN;MYO7A;NEUROG1;OTX1;POU3F4;PROX1;SOX9;TCAP;KCNQ4;MAFB;SOBP;GRHL3;CTHRC1;USH1G
GO:0007605	0.000788787	2.17617	13.5295	26	128	sensory perception of sound	ATP2B2;CACNA1D;COL11A1;EYA4;GJB2;GPX1;HPN;MAP1A;MYO7A;POU3F4;SLC1A3;SLC12A2;SNAI2;TBL1X;THRB;USH2A;FZD4;KCNQ4;EML2;ATP6V0A4;SOBP;SPTBN4;GPR98;USH1G;MARVELD2;DFNB59
GO:0009790	0.000851862	1.38011	100.731	131	953	embryo development	ABR;ACVR2B;AKT1;ATM;ATP2B2;PRDM1;CASP8;RUNX1;FOXN3;COL11A1;CREBBP;NKX2-5;DUSP4;DVL2;EFNB1;ENG;EYA4;ESRRB;MECOM;EXT1;ACSL4;FGF3;FGF10;FOXL1;GATA2;NRG1;HNF4A;HOXA2;HOXA4;HOXA5;HOXA6;HOXA7;HOXB2;HOXB5;HOXC4;HOXC9;HOXC10;HOXD1;HOXD8;HOXD11;HPN;ID2;CYR61;ITGB1;AFF3;LRP4;MDFI;MECP2;MGAT1;FOXO4;CITED1;MSX2;MYF6;MYO7A;NEUROG1;OCRL;OTX1;PAX6;POU3F4;PROX1;PTPRR;RARB;SALL1;SFRP1;SFRP2;SHH;SNAI2;SOX9;MAP3K7;…
GO:0050794	0.000860384	1.18535	841.049	900	7957	regulation of cellular process	ABL2;ABR;ACVR2B;ADRA1B;ADRBK2;APLNR;NR0B1;AKT1;ANK2;SLC25A5;APBB2;AIRE;BIRC3;APOC3;APOH;SHROOM2;ARAF;ARL4D;ARHGAP4;ARHGAP6;ATM;ATP2B2;ATRX;BAD;PRDM1;BRCA1;BTC;BTK;TSPO;CA2;CACNA1D;CALCA;CALR;CAMK2B;CASP2;CASP8;CASQ1;RUNX1;CCNG2;CD3E;CD247;CD8B;ENTPD1;CDA;CDC27;CDH13;CETN2;CHD2;AKR1C4;FOXN3;CHRM4;CISH;AP2M1;TPP1;CCR6;CMKLR1;COL1A2;COL8A1;COL16A1;CPT1A;CREBBP;CSF3R;CSNK2A2;CSNK2B;NKX2-5;CTBP2;CTLA4…
GO:0048468	0.000863109	1.29764	166.476	204	1575	cell development	ABL2;ACTA1;AKT1;ANK2;APBB2;ATP2B2;BAD;PRDM1;BRCA1;BTK;TSPO;CACNA1D;CALR;CAMK2B;RUNX1;AP2M1;COL9A3;COL11A1;CREBBP;CRYGB;CSNK2A2;CSNK2B;NKX2-5;DBN1;DLG3;DTX1;EFNB1;EFNB3;ENG;EPHA1;EPHA8;ESRRB;ETV1;EXT1;ACSL4;FGF10;FGF13;FLI1;FLNA;FLNC;G6PD;GATA2;GPM6A;GPX1;HGF;NRG1;ONECUT1;HOXA2;HOXA5;HOXD11;HPN;HPRT1;HSPA2;HSP90AA1;ID2;CYR61;INS;INSM1;ITGAM;ITGB1;KAL1;L1CAM;LRP4;TACSTD2;MAG;MECP2;CITED1;MSX2;MYO7A…
GO:0003008	0.000877273	1.2832	184.868	224	1749	system process	ABR;ACTA1;ADRA1B;AKT1;ANK2;ANPEP;AQP5;ATP2B2;HCN2;SERPING1;CACNA1D;CALCA;CAMK2B;CASQ1;RUNX1;CKMT2;AP2M1;CLCN5;CLCNKB;TPP1;COL1A2;COL11A1;CRYBB1;CRYBB2;CRYGB;CRYGC;NKX2-5;CYP1B1;DBN1;CYB5R3;DLG3;DSG2;DSP;HBEGF;EMD;ENG;EYA4;FABP7;FGF10;FGF13;FLI1;AFF2;GABRA3;GABRR1;GHSR;GJB2;GNAI1;GNAI3;GPM6B;GPX1;GRIA3;GRIK2;GRM6;GUCY2D;HCRT;NRG1;HOXA5;HOXB2;HOXC10;HPN;HTR1A;IAPP;ID2;INS;KCNA10;KCND1;KCNJ2;KCNJ9;K…
GO:0007166	0.000881417	1.24224	264.882	310	2506	cell surface receptor signaling pathway	ABR;ACVR2B;ADRA1B;ADRBK2;APLNR;AKT1;BIRC3;APOC3;ARHGAP4;BAD;PRDM1;BTC;BTK;CA2;CACNA1D;CALCA;CAMK2B;CASP2;CASP8;CD3E;CD247;CD8B;ENTPD1;CDA;CDH13;CHRM4;CISH;AP2M1;CCR6;CMKLR1;COL1A2;COL16A1;CREBBP;CSNK2A2;CSNK2B;NKX2-5;CTLA4;DDX3X;HBEGF;DTX1;DUSP4;DVL2;S1PR3;EFNA2;EFNB3;EIF4E;EIF4EBP2;ELK1;EMD;ENG;EPHA1;EPHA8;EPS15;F3;FGF3;FGF6;FGF10;FGFR4;FOXL1;FLNA;GABRA3;GABRE;GABRR1;GATA2;GBP2;GH1;GHSR;GLG1;GLR…
GO:0048583	0.000960125	1.23568	277.461	323	2625	regulation of response to stimulus	ABR;ACVR2B;ADRA1B;ADRBK2;NR0B1;AKT1;SLC25A5;BIRC3;APOC3;APOH;ARHGAP4;ARHGAP6;ATM;BAD;PRDM1;BRCA1;BTC;BTK;SERPING1;CALCA;CALR;CAMK2B;CASP8;CASQ1;RUNX1;CD3E;CD247;CD8B;CDH13;CISH;AP2M1;CMKLR1;CREBBP;CSNK2B;NKX2-5;CTLA4;DDX3X;HBEGF;DTX1;DUSP4;DUSP9;DVL2;ELK1;EMD;ENG;EPHA1;EPHA8;EPS15;MECOM;F3;FABP7;FGF3;FGF6;FGF10;FGFR4;FOXL1;FLNA;GATA2;GBA;GH1;GHSR;GLG1;GPX1;GSTP1;GUCY2D;HGF;NRG1;HMGA1;HNF4A;ONECUT…
GO:0050789	0.00096174	1.18507	888.085	946	8402	regulation of biological process	ABL2;ABR;ACVR2B;ADRA1B;ADRBK2;APLNR;NR0B1;AKT1;ANK2;ANPEP;SLC25A5;APBB2;AIRE;BIRC3;APOC3;APOH;SHROOM2;ARAF;ARL4D;ARHGAP4;ARHGAP6;ATM;ATP1A1;ATP2B2;ATRX;BAD;PRDM1;BMP1;BRCA1;BTC;BTK;TSPO;SERPING1;CA2;CACNA1D;CALCA;CALR;CAMK2B;CASP2;CASP8;CASQ1;RUNX1;CCNG2;CD3E;CD247;CD8B;ENTPD1;CD63;CDA;CDC27;CDH13;CETN2;CHD2;AKR1C4;FOXN3;CHRM4;CISH;AP2M1;TPP1;CCR6;CMKLR1;COL1A2;COL8A1;COL16A1;CPT1A;CREBBP;CSF3R;C…
GO:0050954	0.0010241	2.0956	14.4808	27	137	sensory perception of mechanical stimulus	ATP2B2;CACNA1D;COL11A1;EYA4;GJB2;GPX1;HPN;MAP1A;MYO7A;SERPINE2;POU3F4;SLC1A3;SLC12A2;SNAI2;TBL1X;THRB;USH2A;FZD4;KCNQ4;EML2;ATP6V0A4;SOBP;SPTBN4;GPR98;USH1G;MARVELD2;DFNB59
GO:0030182	0.00108509	1.35444	110.244	141	1043	neuron differentiation	ABL2;AKT1;ANK2;APBB2;ATP2B2;PRDM1;TSPO;CACNA1D;CALR;CAMK2B;RUNX1;AP2M1;COL9A3;CSNK2A2;CSNK2B;NKX2-5;DBN1;DLG3;DTX1;EFNB1;EFNB3;EMX2;EPHA8;ETV1;EXT1;ACSL4;FGF13;GATA2;GPM6A;NRG1;HOXA2;HOXC10;HPRT1;HSP90AA1;ID2;ITGB1;KAL1;L1CAM;MAG;MECP2;MYO7A;NCK1;NEFH;NEUROG1;NPY;NTF3;OPHN1;PAX6;POU3F4;PPP1CC;PRKCQ;MAPK3;PROX1;RELN;REST;RPGR;RPS6KA2;RPS6KA3;SALL1;SEMA3F;SHH;SLC1A3;SLIT3;SMARCA1;SOX3;SOX9;SPTBN1;S…
GO:0007379	0.00108566	5.94462	1.79689	7	17	segment specification	DVL2;HOXA2;MLLT3;MAFB;COBL;IRX3;IRX2
GO:0023052	0.00113352	1.18843	513.487	568	4858	signaling	ABL2;ABR;ACVR2B;ADRA1B;ADRBK2;APLNR;NR0B1;AKT1;ANK2;SLC25A5;APBB2;BIRC3;APOC3;ARL4D;ARHGAP4;ARHGAP6;ATM;ATP2B2;BAD;HCN2;PRDM1;BRCA1;BTC;BTK;CA2;CACNA1D;CALCA;CALR;CAMK2B;CASP2;CASP8;CASQ1;RUNX1;CD3E;CD247;CD8B;ENTPD1;CDA;CDH13;AKR1C4;CHRM4;CISH;AP2M1;TPP1;CCR6;CMKLR1;COL1A2;COL16A1;CPT1A;CREBBP;CSF3R;CSNK2A2;CSNK2B;NKX2-5;CTLA4;DBN1;DDX3X;DLG3;DMRT1;DSG2;DSP;HBEGF;DTX1;DUSP4;DUSP9;DVL2;S1PR3;EFNA…
GO:0044700	0.00113352	1.18843	513.487	568	4858	single organism signaling	ABL2;ABR;ACVR2B;ADRA1B;ADRBK2;APLNR;NR0B1;AKT1;ANK2;SLC25A5;APBB2;BIRC3;APOC3;ARL4D;ARHGAP4;ARHGAP6;ATM;ATP2B2;BAD;HCN2;PRDM1;BRCA1;BTC;BTK;CA2;CACNA1D;CALCA;CALR;CAMK2B;CASP2;CASP8;CASQ1;RUNX1;CD3E;CD247;CD8B;ENTPD1;CDA;CDH13;AKR1C4;CHRM4;CISH;AP2M1;TPP1;CCR6;CMKLR1;COL1A2;COL16A1;CPT1A;CREBBP;CSF3R;CSNK2A2;CSNK2B;NKX2-5;CTLA4;DBN1;DDX3X;DLG3;DMRT1;DSG2;DSP;HBEGF;DTX1;DUSP4;DUSP9;DVL2;S1PR3;EFNA…
GO:0060346	0.00114614	10.6066	0.951293	5	9	bone trabecula formation	MMP2;MSX2;SFRP1;THBS3;WNT10B
GO:0060435	0.00117889	Inf	0.317098	3	3	bronchiole development	FGF10;HOXA5;TCF21
GO:0070858	0.00117889	Inf	0.317098	3	3	negative regulation of bile acid biosynthetic process	PROX1;FGF19;NR1H4
GO:0071425	0.00122866	7.27612	1.37409	6	13	hematopoietic stem cell proliferation	RUNX1;MECOM;SFRP2;WNT10B;WNT2B;NKAP
GO:0007154	0.00123357	1.18572	525.642	580	4973	cell communication	ABL2;ABR;ACVR2B;ADRA1B;ADRBK2;APLNR;NR0B1;AKT1;ANK2;SLC25A5;APBB2;BIRC3;APOC3;ARL4D;ARHGAP4;ARHGAP6;ATM;ATP2B2;BAD;HCN2;PRDM1;BRCA1;BTC;BTK;CA2;CACNA1D;CALCA;CALR;CAMK2B;CASP2;CASP8;CASQ1;RUNX1;CD3E;CD247;CD8B;ENTPD1;CDA;CDH13;AKR1C4;CHRM4;CISH;AP2M1;TPP1;CCR6;CMKLR1;COL1A2;COL16A1;CPT1A;CREBBP;CSF3R;CSNK2A2;CSNK2B;NKX2-5;CTLA4;DBN1;DDX3X;DLG3;DMRT1;DSG2;DSP;HBEGF;DTX1;DUSP4;DUSP9;DVL2;S1PR3;EFNA…
GO:0031016	0.00145972	2.47326	8.45594	18	80	pancreas development	ACVR2B;AKT1;BAD;FGF10;HNF4A;ONECUT1;IAPP;INS;INSM1;PAX4;PAX6;PROX1;SHH;SLC2A2;SOX9;HNF1B;ZIC3;GDF11
GO:0048568	0.00151785	1.57441	40.9056	60	387	embryonic organ development	ABR;AKT1;ATP2B2;PRDM1;RUNX1;COL11A1;NKX2-5;DVL2;ENG;EYA4;FGF3;FGF10;GATA2;HOXA2;HOXA4;HOXA5;HOXA6;HOXA7;HOXB2;HOXB5;HOXC4;HOXC9;HOXD11;HPN;ID2;CYR61;MDFI;CITED1;MYO7A;NEUROG1;OTX1;PAX6;POU3F4;PROX1;RARB;SALL1;SHH;SOX9;HNF1B;TCF21;KDM6A;ZIC3;TCAP;KCNQ4;HAND2;MAFB;SH2B3;SIX2;COBL;EPN1;NSDHL;LEF1;SOBP;GRHL3;ALX4;SETDB2;KDM2B;CTHRC1;USH1G;GSC
GO:0051216	0.00156438	1.91877	17.8632	31	169	cartilage development	BMP1;COL11A1;FGF6;FOXL1;GLG1;HOXA5;HOXC4;HOXD11;CYR61;LUM;MSX2;MAPK3;RARA;RARB;SFRP2;SNAI2;SOX9;THBS1;THBS3;WNT10B;WNT2B;HYAL2;CER1;HAND2;SIX2;SULF1;CYTL1;KIAA1715;WNT5B;FOXD4L1;FOXD4L6
GO:0070857	0.0015649	16.9623	0.634196	4	6	regulation of bile acid biosynthetic process	FGFR4;PROX1;FGF19;NR1H4
GO:0009890	0.00164767	1.33693	111.407	141	1054	negative regulation of biosynthetic process	NR0B1;APOC3;PRDM1;BRCA1;TSPO;CALCA;CALR;FOXN3;CREBBP;NKX2-5;CTBP2;DDX3X;DMRT1;DNMT3B;HBEGF;EIF4EBP2;ENG;ENO1;MECOM;FMR1;GAPDH;GATA2;GHSR;GLA;GNAI3;GRB7;GSTP1;HCFC1;HCRT;NRG1;HMGA1;HOXA2;HOXA7;HOXD8;ID2;IGBP1;IGFBP5;INS;MDFI;MECP2;CITED1;MSX2;MYF6;NFIC;NPR3;PAX4;CHMP1A;PF4;PROX1;RARA;RARB;RBBP7;REST;SALL1;SFRP1;SFRP2;SHH;SIX3;SNAI2;SOX9;SP100;STAT3;TBL1X;HNF1B;TCF21;THRB;TSG101;UBE2D3;WNT10B;USP9X…
GO:0045596	0.00171163	1.50616	50.3129	71	476	negative regulation of cell differentiation	NR0B1;TSPO;CALCA;CALR;RUNX1;CREBBP;NKX2-5;CTLA4;DTX1;ESRRB;FGF10;FGF13;GATA2;HOXA2;HOXA5;HOXA7;HPN;IAPP;ID2;IGFBP5;ITGB1;TACSTD2;MAG;FOXO4;CITED1;MSX2;PAX6;PF4;PROX1;RARA;RARB;REST;SEMA3F;SFRP1;SFRP2;SHH;SNAI2;SOX3;SOX9;STAT3;TFAP2C;THY1;TNR;USH2A;WNT3;WNT10B;SMC1A;ARHGEF2;MED14;KLF4;HAND2;MAFB;MED12;NR1H3;GDF11;MAD2L2;STAG2;SIX2;SOSTDC1;TMEM176A;MBNL3;PGLYRP4;ISL2;IRX3;NKAP;NANOG;GPR98;NFKBID;PR…
GO:0060828	0.0017752	2.03533	14.2694	26	135	regulation of canonical Wnt receptor signaling pathway	NKX2-5;DVL2;EMD;FGF10;LRP4;MLLT3;SFRP1;SFRP2;SHH;SNAI2;SOX9;STK3;WNT10B;WNT2B;MAD2L2;CBY1;SOSTDC1;LEF1;DACT1;WLS;WNT5B;KREMEN1;DIXDC1;CTHRC1;TMEM198;RSPO1
GO:0090257	0.00177723	1.97528	15.7492	28	149	regulation of muscle system process	ADRA1B;ANK2;CALCA;CAMK2B;CASQ1;NKX2-5;DSG2;DSP;GHSR;KCNJ2;LCK;MYBPH;MYL3;NOS1;SCN4B;SSTR2;TBXA2R;TNNI3;TNNT2;PDE5A;SPHK1;KLF4;AKAP6;GJC1;NEDD4L;LMCD1;PROK2;HSPB6
GO:0031327	0.00183858	1.33495	109.927	139	1040	negative regulation of cellular biosynthetic process	NR0B1;APOC3;PRDM1;BRCA1;TSPO;CALCA;CALR;FOXN3;CREBBP;NKX2-5;CTBP2;DDX3X;DMRT1;DNMT3B;HBEGF;EIF4EBP2;ENG;ENO1;MECOM;FMR1;GAPDH;GATA2;GHSR;GLA;GNAI3;GRB7;HCFC1;HCRT;NRG1;HMGA1;HOXA2;HOXA7;HOXD8;ID2;IGBP1;IGFBP5;INS;MDFI;MECP2;CITED1;MSX2;MYF6;NFIC;NPR3;PAX4;CHMP1A;PROX1;RARA;RARB;RBBP7;REST;SALL1;SFRP1;SFRP2;SHH;SIX3;SNAI2;SOX9;SP100;STAT3;TBL1X;HNF1B;TCF21;THRB;TSG101;UBE2D3;WNT10B;USP9X;RBM10;SMC…
GO:0045725	0.0019589	6.36612	1.47979	6	14	positive regulation of glycogen biosynthetic process	AKT1;IGF2;INS;IRS1;DYRK2;PPP1R3G
GO:0009605	0.00205732	1.29024	143.751	176	1360	response to external stimulus	ABL2;ABR;ACTA1;AKT1;ANK2;APBB2;BIRC3;APOC3;APOH;SHROOM2;ATP2B2;BAD;TSPO;SERPING1;CACNA1D;CALCA;CALR;CASP2;CASP8;CD3E;CDH13;AKR1C4;AP2M1;CCR6;CMKLR1;COL9A3;COL11A1;CSF3R;CSNK2A2;CSNK2B;DLG3;TYMP;EFNB1;EFNB3;ENG;EPHA8;ETV1;MECOM;EXT1;F3;FABP7;ACSL4;GPC4;FGF10;G6PD;GBA;GHSR;GPC3;GPX1;GRM6;GSTP1;GUCY2D;HGF;HOXA2;HPN;HSP90AA1;ID2;CYR61;IL16;IL17A;INS;ITGAM;ITGB1;KAL1;KNG1;L1CAM;LBP;LCK;LPL;MECP2;MAP3K…
GO:0050896	0.00216145	1.16642	719.178	773	6804	response to stimulus	ABL2;ABR;ACTA1;ACVR2B;PLIN2;ADRA1B;ADRBK2;APLNR;NR0B1;AKT1;ANK2;SLC25A5;APBB2;AIRE;BIRC3;APOC3;APOH;APRT;SHROOM2;ARL4D;ARHGAP4;ARHGAP6;ATM;ATP2B2;ATRX;BAD;PRDM1;BRCA1;BST1;BTC;BTK;TSPO;SERPING1;CA2;CACNA1D;CALCA;CALR;CAMK2B;CASP2;CASP8;CASQ1;RUNX1;CD3E;CD247;CD8B;ENTPD1;CD63;CD68;CDA;CDH13;CETN2;CEACAM8;AKR1C4;FOXN3;CHRM4;CISH;AP2M1;TPP1;CCR6;CMKLR1;COL1A2;COL9A3;COL11A1;COL16A1;CLDN4;CLDN3;CPT1A…
GO:0010765	0.00232687	4.9531	2.00829	7	19	positive regulation of sodium ion transport	AKT1;NKX2-5;NOS1;PRSS8;SCN4B;NEDD4L;WNK3
GO:0071391	0.00232687	4.9531	2.00829	7	19	cellular response to estrogen stimulus	MSX2;RARA;SFRP1;SSTR2;SSTR3;TRIM24;UGT3A2
GO:0035567	0.00260534	3.39962	3.69947	10	35	non-canonical Wnt receptor signaling pathway	DVL2;MLLT3;SFRP1;SFRP2;FZD4;MED12;DACT1;GRHL3;CTHRC1;RSPO1
GO:0060560	0.0027156	1.96269	14.6922	26	139	developmental growth involved in morphogenesis	FGF10;FGF13;MSX2;RARA;RARB;SALL1;SEMA3F;SFRP1;SFRP2;SHH;SLC12A2;SLIT3;SOX9;CDKL5;HNF1B;TFAP2C;THBS1;THBS3;TNR;WNT3;CER1;MED12;COBL;NLGN3;FOXD4L1;FOXD4L6
GO:0048667	0.0027593	1.43553	59.8258	81	566	cell morphogenesis involved in neuron differentiation	ABL2;ANK2;APBB2;ATP2B2;CACNA1D;CAMK2B;AP2M1;COL9A3;CSNK2A2;CSNK2B;DLG3;EFNB1;EFNB3;EPHA8;ETV1;EXT1;FGF13;HOXA2;HPRT1;HSP90AA1;ITGB1;KAL1;L1CAM;MAG;MYO7A;NCK1;NEFH;NTF3;OPHN1;PAX6;PRKCQ;MAPK3;RELN;RPS6KA2;RPS6KA3;SEMA3F;SHH;SLC1A3;SLIT3;SPTBN1;CDKL5;THY1;TNR;TOP2B;TRPC5;UCHL1;EZR;WNT3;ST8SIA4;SEMA5A;RPS6KA5;LHX2;ARHGEF11;FARP2;FARP1;PGRMC1;IL1RAPL1;TNIK;SARM1;CLASP2;COBL;MAPK8IP2;KIF4A;NKX2-8;BHLH…
GO:0051494	0.00279865	2.3728	8.24454	17	78	negative regulation of cytoskeleton organization	SHROOM2;ARHGAP6;BRCA1;FGF13;TACSTD2;SPTBN1;TBCD;ARHGEF2;TMSB15A;CLASP2;SHANK1;TRIM54;SPTBN4;MID1IP1;FHOD3;ARAP1;TMSB15B
GO:0060008	0.00297512	5.65835	1.58549	6	15	Sertoli cell differentiation	NR0B1;DMRT1;RARA;SOX3;SOX9;TCF21
GO:1901976	0.00297512	5.65835	1.58549	6	15	regulation of cell cycle checkpoint	AKT1;PROX1;FEM1B;LCMT1;GSG2;USP44
GO:0007266	0.00302303	2.04235	12.5782	23	119	Rho protein signal transduction	APOC3;ARHGAP4;ARHGAP6;CDH13;COL1A2;RTKN;ARHGEF2;ARHGEF11;FARP2;FARP1;AKAP13;MCF2L2;ARHGEF9;DNMBP;ITSN2;ARHGEF10L;PLEKHG6;RHOJ;ARAP3;CDC42EP5;ECT2L;ARHGEF37;PLEKHG7
GO:0060562	0.00311044	1.60887	31.3927	47	297	epithelial tube morphogenesis	CASP8;CSNK2B;NKX2-5;DVL2;ENG;FGF10;HOXA5;HOXD11;TACSTD2;CITED1;MSX2;NFATC4;PRKX;SALL1;SFRP1;SFRP2;SHH;SLC12A2;SOX9;MAP3K7;HNF1B;TCF21;TFAP2C;KDM6A;WNT2B;ZIC3;SEMA5A;LHX2;HAND2;MAGED1;MED12;LIAS;COBL;SOSTDC1;CLIC4;LEF1;SEMA4C;GRHL3;IRX3;GRHL2;SETDB2;KDM2B;CTHRC1;GDF7;IRX2;FOXD4L1;FOXD4L6
GO:0007165	0.00321435	1.17215	458.735	506	4340	signal transduction	ABL2;ABR;ACVR2B;ADRA1B;ADRBK2;APLNR;NR0B1;AKT1;ANK2;SLC25A5;APBB2;BIRC3;APOC3;ARL4D;ARHGAP4;ARHGAP6;ATM;BAD;PRDM1;BRCA1;BTC;BTK;CA2;CACNA1D;CALCA;CALR;CAMK2B;CASP2;CASP8;CASQ1;RUNX1;CD3E;CD247;CD8B;ENTPD1;CDA;CDH13;AKR1C4;CHRM4;CISH;AP2M1;TPP1;CCR6;CMKLR1;COL1A2;COL16A1;CREBBP;CSF3R;CSNK2A2;CSNK2B;NKX2-5;CTLA4;DDX3X;DMRT1;HBEGF;DTX1;DUSP4;DUSP9;DVL2;S1PR3;EFNA2;EFNB3;EIF4E;EIF4EBP2;ELK1;EMD;ENG;E…
GO:0021871	0.00325682	4.57175	2.11399	7	20	forebrain regionalization	EMX2;PAX6;SHH;SIX3;WNT2B;LHX2;GSX2
GO:0034142	0.00330591	2.10511	11.2041	21	106	toll-like receptor 4 signaling pathway	BIRC3;BTK;CASP8;DUSP4;ELK1;ITGAM;LBP;MAP3K1;NFKBIB;MAPK3;RPS6KA2;RPS6KA3;MAP3K7;UBE2D3;MAPKAPK3;IKBKG;RPS6KA5;NR1H3;RIPK3;SARM1;TAB3
GO:0014866	0.00334574	11.3073	0.739895	4	7	skeletal myofibril assembly	ACTA1;PROX1;TTN;TCAP
GO:0021978	0.00334574	11.3073	0.739895	4	7	telencephalon regionalization	EMX2;PAX6;SHH;LHX2
GO:0060429	0.00336245	1.35236	85.7221	110	811	epithelium development	ACVR2B;NR0B1;AKT1;ATP2B2;BAD;CA2;CASP8;CRYGB;CSNK2B;NKX2-5;DLG3;DMRT1;DSP;HBEGF;DVL2;ENG;MECOM;FGF10;FGFR4;GPX1;HGF;NRG1;ONECUT1;HOXA5;HOXA7;HOXB2;HOXB5;HOXD11;HPN;HSPA2;ID2;CYR61;INSM1;KRT14;TACSTD2;CITED1;MSX2;MYO7A;NFATC4;PAX6;SERPINE2;PRKX;PROX1;RARA;SALL1;SFRP1;SFRP2;SHH;SLC12A2;SNAI2;SOX3;SOX9;SPRR1A;SPRR2A;SPRR2B;SPRR3;MAP3K7;HNF1B;TCF21;TFAP2C;TSG101;USH2A;KDM6A;EZR;WNT3;WNT10B;WNT2B;ZIC3…
GO:0016055	0.00342723	1.58265	33.1896	49	314	Wnt receptor signaling pathway	CSNK2A2;CSNK2B;NKX2-5;DVL2;EMD;FGF10;FOXL1;LRP4;MDFI;MLLT3;CITED1;SALL1;SFRP1;SFRP2;SHH;SIX3;SNAI2;SOX9;STK3;TBL1X;HNF1B;KDM6A;WNT3;WNT10B;WNT2B;FZD4;MED12;ZBTB33;MAD2L2;TNIK;SULF1;FRAT2;CBY1;SOSTDC1;BRD7;LEF1;DACT1;RNF43;GRHL3;PORCN;WLS;WNT5B;KREMEN1;LZTS2;DIXDC1;CTHRC1;TMEM198;GSC;RSPO1
GO:0035239	0.00342723	1.58265	33.1896	49	314	tube morphogenesis	CASP8;CSNK2B;NKX2-5;DVL2;ENG;FGF3;FGF10;HOXA5;HOXD11;TACSTD2;CITED1;MSX2;NFATC4;PRKX;SALL1;SFRP1;SFRP2;SHH;SLC12A2;SOX9;MAP3K7;HNF1B;TCF21;TFAP2C;KDM6A;WNT2B;ZIC3;SEMA5A;LHX2;HAND2;MAGED1;MED12;PDPN;LIAS;COBL;SOSTDC1;CLIC4;LEF1;SEMA4C;GRHL3;IRX3;GRHL2;SETDB2;KDM2B;CTHRC1;GDF7;IRX2;FOXD4L1;FOXD4L6
GO:0061430	0.00350516	7.07001	1.16269	5	11	bone trabecula morphogenesis	MMP2;MSX2;SFRP1;THBS3;WNT10B
GO:0051270	0.00357416	1.45068	52.6382	72	498	regulation of cellular component movement	ABL2;ABR;AKT1;ANK2;APOH;BRCA1;CALR;CDH13;CMKLR1;CSNK2B;DSG2;DSP;HBEGF;ENG;EPHA1;F3;FGF10;GRB7;HGF;ONECUT1;HOXA7;IGBP1;IGFBP5;CYR61;INS;IRS1;ITGB1;KCNJ2;LBP;TACSTD2;MAP3K1;MMP3;MMP9;MPP1;MSN;NTF3;P2RY6;PAX6;SERPINE2;PLAU;PRKX;PROX1;SCN4B;SEMA3F;SFRP1;SFRP2;SHH;SNAI2;SOX9;SP100;STK10;THBS1;THY1;TIMP1;VTN;WNT3;HYAL2;SPHK1;KLF4;GJC1;CCL26;PDPN;SULF1;NEDD4L;CLIC4;LEF1;RAP2C;FAM60A;ARAP3;WNT5B;IL33;ARA…
GO:0061351	0.00364694	2.1296	10.5699	20	100	neural precursor cell proliferation	DBN1;EMX2;FABP7;FGF13;GATA2;ID2;PAX6;PROX1;SALL1;SHH;SMARCA1;SMARCD3;TACC1;OTP;LEF1;CEND1;NEUROD4;ZNF335;KDM2B;ARX
GO:0030902	0.00374879	1.96729	13.5295	24	128	hindbrain development	ATP2B2;DVL2;GATA2;HOXA2;HOXB2;MDK;MECP2;OTX1;PAX6;SERPINE2;PROX1;SHH;SSTR2;SSTR3;HNF1B;FZD4;MAFB;FAIM2;LEF1;CEND1;SEMA4C;KDM2B;DIXDC1;GSX2
GO:0045600	0.00374931	3.47544	3.27668	9	31	positive regulation of fat cell differentiation	AKT1;ID2;INS;SFRP1;SFRP2;SNAI2;ZNF385A;DACT1;WNT5B
GO:0031323	0.00379071	1.16646	479.135	526	4533	regulation of cellular metabolic process	ABL2;ACVR2B;ADRA1B;NR0B1;AKT1;APBB2;AIRE;BIRC3;APOC3;ARAF;ARHGAP4;ARHGAP6;ATRX;BAD;PRDM1;BRCA1;BTK;TSPO;CALCA;CALR;CASP8;RUNX1;CD3E;CDA;CDC27;CDH13;CHD2;FOXN3;TPP1;CMKLR1;CPT1A;CREBBP;CSNK2A2;CSNK2B;NKX2-5;CTBP2;DDX3X;DIO2;DLG3;DMRT1;DNMT3B;HBEGF;DUSP4;DUSP9;DVL2;EBF1;EIF4E;EIF4EBP2;ELF4;ELK1;ENG;ENO1;EPHA1;EPHA8;EYA4;ERCC4;ESRRB;ESRRG;ETS2;ETV1;MECOM;FGF10;FGF13;FGFR4;FOXL1;FLNA;FMR1;AFF2;G6PD;G…
GO:0035282	0.00388024	2.22118	9.19584	18	87	segmentation	ATM;DVL2;HOXA2;HOXD8;MLLT3;MYF6;SFRP1;SFRP2;KDM6A;TCAP;MAFB;MED12;COBL;POFUT1;LEF1;IRX3;PALB2;IRX2
GO:0051899	0.00388024	2.22118	9.19584	18	87	membrane depolarization	ANK2;TSPO;CACNA1D;GRIK2;HCRT;KCNJ2;MECP2;P2RX7;RELN;SCN4B;CACNG2;MLLT11;NEDD4L;MAPK8IP2;SHANK1;NLGN3;BEST2;SEZ6
GO:0006937	0.00415576	1.9484	13.6352	24	129	regulation of muscle contraction	ADRA1B;ANK2;CALCA;CASQ1;NKX2-5;DSG2;DSP;GHSR;KCNJ2;LCK;MYBPH;MYL3;NOS1;SCN4B;SSTR2;TBXA2R;TNNI3;TNNT2;PDE5A;SPHK1;GJC1;NEDD4L;PROK2;HSPB6
GO:0002028	0.00417987	2.75749	5.17926	12	49	regulation of sodium ion transport	AKT1;ATP1A1;NKX2-5;NOS1;P2RX7;SERPINE2;PRSS8;SCN4B;NEDD4L;SPTBN4;WNK3;WNK2
GO:0030178	0.00418545	2.01572	12.1554	22	115	negative regulation of Wnt receptor signaling pathway	NKX2-5;LRP4;MDFI;MLLT3;CITED1;SFRP1;SFRP2;SHH;SIX3;SNAI2;SOX9;STK3;MED12;MAD2L2;CBY1;SOSTDC1;LEF1;DACT1;RNF43;WNT5B;CTHRC1;GSC
GO:0051093	0.00431358	1.40087	62.574	83	592	negative regulation of developmental process	NR0B1;APOH;TSPO;CALCA;CALR;RUNX1;CREBBP;NKX2-5;CTLA4;DTX1;ESRRB;FGF3;FGF10;FGF13;GATA2;HOXA2;HOXA5;HOXA7;HPN;IAPP;ID2;IGFBP5;ITGB1;TACSTD2;MAG;FOXO4;CITED1;MSX2;PAX6;PF4;PROX1;RARA;RARB;REST;SEMA3F;SFRP1;SFRP2;SHH;SNAI2;SOX3;SOX9;STAT3;TFAP2C;THBS1;THY1;TNR;USH2A;WNT3;WNT10B;SMC1A;ARHGEF2;MED14;KLF4;CER1;HAND2;MAFB;MED12;NR1H3;GDF11;MAD2L2;STAG2;SIX2;KLK8;SULF1;SOSTDC1;RPS6KA6;LEF1;BCOR;TMEM176A;…
GO:0035066	0.00433878	5.09213	1.69119	6	16	positive regulation of histone acetylation	BRCA1;NOS1;MAPK3;SNAI2;RPS6KA5;BRD7
GO:0045109	0.00433878	5.09213	1.69119	6	16	intermediate filament organization	DSP;KRT14;MTM1;NEFH;PKP1;SHH
GO:1902041	0.00433878	5.09213	1.69119	6	16	regulation of extrinsic apoptotic signaling pathway via death domain receptors	GPX1;SFRP1;SP100;THBS1;ARHGEF2;FEM1B
GO:0032914	0.00434237	25.4291	0.422797	3	4	positive regulation of transforming growth factor beta1 production	CX3CL1;THBS1;ATP6AP2
GO:0043096	0.00434237	25.4291	0.422797	3	4	purine nucleobase salvage	APRT;HPRT1;CECR1
GO:0051790	0.00434237	25.4291	0.422797	3	4	short-chain fatty acid biosynthetic process	THNSL2;ACSS2;ACSS1
GO:0006366	0.00435392	1.25293	157.386	188	1489	transcription from RNA polymerase II promoter	ACVR2B;NR0B1;AKT1;AIRE;PRDM1;BRCA1;CALR;RUNX1;CDH13;CHD2;CREBBP;NKX2-5;DDX3X;DMRT1;DNMT3B;DTX1;DVL2;ELF4;ELK1;ENG;ENO1;ESRRB;ESRRG;ETS2;ETV1;MECOM;FGF10;GATA2;GTF2E1;HCFC1;HGF;HNF4A;ONECUT1;HOXA2;HOXA5;HOXA7;HOXD8;ID2;IGBP1;CYR61;IL17A;LUM;MDFI;MECP2;FOXO4;CITED1;MSX2;MYCN;MYF6;NCK1;NEUROG1;NFATC2;NFATC4;NFIC;NFYC;NOS1;NTF3;OTX1;PAX4;PAX6;POLR2C;POLR2F;POU3F4;MAPK3;PROX1;RARA;RARB;RBBP7;REST;RORC…
GO:0048812	0.00440951	1.40543	60.8828	81	576	neuron projection morphogenesis	ABL2;ANK2;APBB2;CACNA1D;CAMK2B;AP2M1;COL9A3;CSNK2A2;CSNK2B;DLG3;EFNB1;EFNB3;EPHA8;ETV1;EXT1;FGF13;GPM6A;HOXA2;HPRT1;HSP90AA1;ITGB1;KAL1;L1CAM;MAG;NCK1;NEFH;NTF3;OPHN1;PAX6;PRKCQ;MAPK3;RELN;RPS6KA2;RPS6KA3;SEMA3F;SHH;SLIT3;SPTBN1;CDKL5;THY1;TNR;TOP2B;TRPC5;UCHL1;EZR;WNT3;ST8SIA4;SEMA5A;RPS6KA5;LHX2;ARHGEF11;FARP2;FARP1;PGRMC1;IL1RAPL1;KLK8;TNIK;SARM1;CLASP2;COBL;MAPK8IP2;KIF4A;NKX2-8;BHLHE22;RPS6K…
GO:0060351	0.00444534	4.24488	2.21968	7	21	cartilage development involved in endochondral bone morphogenesis	HOXD11;RARA;RARB;SOX9;THBS1;THBS3;CER1
GO:0048523	0.00459226	1.18603	316.886	357	2998	negative regulation of cellular process	ABR;ADRA1B;ADRBK2;NR0B1;AKT1;SLC25A5;APBB2;BIRC3;APOC3;APOH;SHROOM2;ARAF;ARHGAP6;ATM;PRDM1;BRCA1;BTC;TSPO;CALCA;CALR;CAMK2B;CASP2;CASP8;RUNX1;CCNG2;CD3E;CDA;CDC27;CDH13;FOXN3;CISH;AP2M1;CREBBP;CSNK2A2;CSNK2B;NKX2-5;CTBP2;CTLA4;DDX3X;DLG3;DMRT1;DNMT3B;HBEGF;DTX1;DUSP4;DUSP9;EIF4EBP2;EMD;ENG;ENO1;EPHA1;EPS15;ERCC4;ESRRB;MECOM;FABP7;FGF10;FGF13;FMR1;G6PD;GAPDH;GATA2;GBA;GHSR;GLA;GLG1;GMFB;GNAI3;GPM6…
GO:0080090	0.00459783	1.16269	473.427	519	4479	regulation of primary metabolic process	ACVR2B;ADRA1B;NR0B1;AKT1;ANPEP;APBB2;AIRE;APOC3;ARAF;ARHGAP4;ARHGAP6;ATRX;BAD;PRDM1;BRCA1;BTK;TSPO;SERPING1;CALCA;CALR;CASP8;RUNX1;CD3E;CDA;CDC27;CDH13;CHD2;FOXN3;TPP1;CMKLR1;CPT1A;CREBBP;CSNK2A2;CSNK2B;NKX2-5;CTBP2;DDX3X;DHCR7;DIO2;DMRT1;DNMT3B;HBEGF;DUSP4;DUSP9;DVL2;EBF1;EIF4E;EIF4EBP2;ELF4;ELK1;ENG;ENO1;EPHA1;EPHA8;EYA4;ERCC4;ESRRB;ESRRG;ETS2;ETV1;MECOM;FGF10;FGF13;FGFR4;FOXL1;FLNA;FMR1;AFF2;G…
GO:0002009	0.00460131	1.49644	41.2227	58	390	morphogenesis of an epithelium	CA2;CASP8;CSNK2B;NKX2-5;DLG3;HBEGF;DVL2;ENG;FGF10;HGF;HOXA5;HOXB2;HOXD11;CYR61;TACSTD2;CITED1;MSX2;NFATC4;PRKX;SALL1;SFRP1;SFRP2;SHH;SLC12A2;SOX9;MAP3K7;HNF1B;TCF21;TFAP2C;KDM6A;WNT2B;ZIC3;SEMA5A;LHX2;HAND2;TBX4;MAGED1;MED12;FEM1B;SIX2;LIAS;SULF1;COBL;SOSTDC1;CLIC4;LEF1;RIPK4;SEMA4C;GRHL3;IRX3;GRHL2;SETDB2;KDM2B;CTHRC1;GDF7;IRX2;FOXD4L1;FOXD4L6
GO:0006357	0.00475349	1.26552	138.36	167	1309	regulation of transcription from RNA polymerase II promoter	ACVR2B;NR0B1;AKT1;AIRE;PRDM1;BRCA1;CALR;RUNX1;CDH13;CHD2;CREBBP;NKX2-5;DDX3X;DMRT1;DNMT3B;ELF4;ELK1;ENG;ENO1;ESRRB;ETS2;MECOM;FGF10;GATA2;HCFC1;HGF;HNF4A;ONECUT1;HOXA2;HOXA5;HOXA7;HOXD8;ID2;IGBP1;CYR61;IL17A;LUM;MDFI;MECP2;FOXO4;CITED1;MSX2;MYCN;MYF6;NCK1;NEUROG1;NFATC2;NFATC4;NFIC;NFYC;NOS1;NTF3;OTX1;PAX4;PAX6;MAPK3;PROX1;RARA;RARB;RBBP7;REST;RPS6KA3;SAFB;SALL1;SFRP1;SFRP2;SHH;SIX3;SNAI2;SMARCD3…
GO:0048699	0.00486004	1.28438	119.229	146	1128	generation of neurons	ABL2;AKT1;ANK2;APBB2;ATP2B2;PRDM1;TSPO;CACNA1D;CALR;CAMK2B;RUNX1;AP2M1;COL9A3;CSNK2A2;CSNK2B;NKX2-5;DBN1;DLG3;DTX1;EFNB1;EFNB3;EMX2;EPHA8;ETV1;EXT1;ACSL4;FGF13;GATA2;GPM6A;NRG1;HOXA2;HOXC10;HPRT1;HSP90AA1;ID2;ITGB1;KAL1;L1CAM;MAG;MECP2;MYO7A;NCK1;NEFH;NEUROG1;NPY;NTF3;OPHN1;PAX6;SERPINE2;POU3F4;PPP1CC;PRKCQ;MAPK3;PROX1;RELN;REST;RPGR;RPS6KA2;RPS6KA3;SALL1;SEMA3F;SHH;SLC1A3;SLIT3;SMARCA1;SMARCD3;S…
GO:0048646	0.00487817	1.32458	91.2185	115	863	anatomical structure formation involved in morphogenesis	ACTA1;ANPEP;APOH;ATM;ATP2B2;CASP8;RUNX1;CDH13;COL8A1;NKX2-5;CYP1B1;DUSP4;DVL2;TYMP;ENG;EPHA1;ESRRB;F3;FGF3;FGF6;FGF10;FGFR4;FLNA;GATA2;GPX1;ONECUT1;HOXA5;HOXA7;HOXD11;CYR61;ITGB1;FOXO4;MMP2;MSX2;MYF6;NFATC4;NOS1;OCRL;PF4;PRKX;PROX1;RPGR;SALL1;SAT1;CX3CL1;SFRP1;SFRP2;SHH;SNAI2;SMARCD3;SOX9;SP100;MAP3K7;TBXA2R;HNF1B;TCF21;TFAP2C;THBS1;THBS3;THY1;TNNT2;TTN;TXNRD1;KDM6A;WNT3;WNT10B;WNT2B;VEZF1;OFD1;T…
GO:0048869	0.00497281	1.18326	320.163	360	3029	cellular developmental process	ABL2;ACTA1;ACVR2B;NR0B1;AKT1;ANK2;ANPEP;APBB2;ATM;ATP2B2;BAD;PRDM1;BMP1;BRCA1;BTK;TSPO;CA2;CACNA1D;CALCA;CALR;CAMK2B;CASP8;RUNX1;CD3E;AP2M1;COL9A3;COL11A1;CREBBP;CRYGB;CSNK2A2;CSNK2B;NKX2-5;CTBP2;CTLA4;DBN1;DHCR7;DLG3;DMRT1;DSP;DTX1;TYMP;EFNA2;EFNB1;EFNB3;EMD;EMX2;ENG;EPHA1;EPHA8;ESRRB;ETV1;MECOM;EXT1;FABP7;ACSL4;FGF3;FGF6;FGF10;FGF13;FGFR4;FLI1;FLNA;FLNC;G6PD;GATA2;GLG1;GPM6A;GPM6B;GPX1;HGF;NRG1…
GO:0035270	0.00508103	1.9117	13.8466	24	131	endocrine system development	NR0B1;AKT1;BAD;TSPO;NKX2-5;FGF10;GATA2;HNF4A;ONECUT1;HOXA5;IAPP;INS;INSM1;MDK;PAX4;PAX6;SALL1;SHH;SLC2A2;SOX3;SOX9;HNF1B;OTP;ARID5B
GO:0061448	0.00525986	1.69738	21.6684	34	205	connective tissue development	BMP1;COL11A1;FGF6;FOXL1;GLG1;HOXA5;HOXC4;HOXD11;ID2;CYR61;LUM;MSX2;MAPK3;RARA;RARB;SFRP2;SNAI2;SOX9;THBS1;THBS3;WNT10B;WNT2B;HYAL2;CER1;HAND2;SIX2;SULF1;CYTL1;KIAA1715;WNT5B;ARID5B;GDF7;FOXD4L1;FOXD4L6
GO:0048518	0.0052764	1.16983	386.859	429	3660	positive regulation of biological process	ABL2;ABR;ACVR2B;ADRA1B;AKT1;ANK2;SLC25A5;APBB2;AIRE;BIRC3;APOH;ARAF;ARHGAP4;ATM;ATP2B2;BAD;PRDM1;BMP1;BRCA1;BTC;BTK;TSPO;SERPING1;CA2;CACNA1D;CALCA;CALR;CAMK2B;CASP2;CASP8;RUNX1;CD3E;CD247;CDC27;CDH13;TPP1;CMKLR1;COL8A1;CPT1A;CREBBP;CSNK2B;NKX2-5;CTLA4;DDX3X;DMRT1;DNMT3B;HBEGF;DUSP4;DVL2;EBF1;S1PR3;EFNB1;EIF4E;ELF4;ELK1;EMD;ENG;EPHA1;EPHA8;ESRRB;ESRRG;ETS2;ETV1;MECOM;F3;ACSL4;FGF3;FGF6;FGF10;FGF1…
GO:0007411	0.00541844	1.50562	38.1574	54	361	axon guidance	ABL2;ANK2;APBB2;CACNA1D;AP2M1;COL9A3;CSNK2A2;CSNK2B;DLG3;EFNB1;EFNB3;EPHA8;ETV1;EXT1;HOXA2;HSP90AA1;ITGB1;KAL1;L1CAM;NCK1;NTF3;OPHN1;PAX6;PRKCQ;MAPK3;RELN;RPS6KA2;RPS6KA3;SEMA3F;SHH;SLIT3;SPTBN1;TNR;TRPC5;EZR;WNT3;ST8SIA4;SEMA5A;RPS6KA5;LHX2;ARHGEF11;FARP2;PGRMC1;CLASP2;KIF4A;RPS6KA6;RGMA;SPTBN4;ISL2;GDF7;ARX;FOXD4L1;RGMB;FOXD4L6
GO:0097485	0.00541844	1.50562	38.1574	54	361	neuron projection guidance	ABL2;ANK2;APBB2;CACNA1D;AP2M1;COL9A3;CSNK2A2;CSNK2B;DLG3;EFNB1;EFNB3;EPHA8;ETV1;EXT1;HOXA2;HSP90AA1;ITGB1;KAL1;L1CAM;NCK1;NTF3;OPHN1;PAX6;PRKCQ;MAPK3;RELN;RPS6KA2;RPS6KA3;SEMA3F;SHH;SLIT3;SPTBN1;TNR;TRPC5;EZR;WNT3;ST8SIA4;SEMA5A;RPS6KA5;LHX2;ARHGEF11;FARP2;PGRMC1;CLASP2;KIF4A;RPS6KA6;RGMA;SPTBN4;ISL2;GDF7;ARX;FOXD4L1;RGMB;FOXD4L6
GO:0003417	0.00549003	6.05955	1.26839	5	12	growth plate cartilage development	RARA;RARB;THBS1;THBS3;CER1
GO:0030916	0.00549003	6.05955	1.26839	5	12	otic vesicle formation	FGF3;FGF10;PROX1;SOX9;TCAP
GO:2000050	0.00549003	6.05955	1.26839	5	12	regulation of non-canonical Wnt receptor signaling pathway	MLLT3;SFRP1;SFRP2;DACT1;RSPO1
GO:0044763	0.00553677	1.1594	1048.96	1094	9924	single-organism cellular process	ABL2;ABR;ACP2;ACTA1;ACVR2B;ADRA1B;ADRBK2;APLNR;NR0B1;AKT1;ABCD1;ANK2;ANPEP;SLC25A5;APBB2;BIRC3;APOC3;APOH;APRT;SHROOM2;AQP5;ARAF;ARL4D;ARHGAP4;ARHGAP6;ATM;ATP1A1;ATP2B2;ATRX;BAD;HCN2;PRDM1;BMP1;BRCA1;BTC;BTK;TSPO;SERPING1;CA2;CACNA1D;CALCA;CALR;CAMK2B;CASP2;CASP8;CASQ1;RUNX1;CCNG2;CD3E;CD247;CD8B;ENTPD1;CD63;CD68;CDA;CDC27;CDH13;CDH18;CLGN;CETN2;CFL2;AKR1C4;FOXN3;CHRM4;CISH;AP2M1;CLCN5;CLCNKB;TPP…
GO:0032990	0.00588663	1.34732	75.6807	97	716	cell part morphogenesis	ABL2;ANK2;APBB2;CACNA1D;CAMK2B;AP2M1;COL9A3;CSNK2A2;CSNK2B;DLG3;EFNB1;EFNB3;EPHA8;ETV1;EXT1;FGF13;FLNA;GPM6A;ONECUT1;HOXA2;HPRT1;HSP90AA1;ITGB1;KAL1;L1CAM;MAG;MTM1;NCK1;NEFH;NTF3;OCRL;OPHN1;PAX6;PRKCQ;MAPK3;RELN;RPGR;RPS6KA2;RPS6KA3;SEMA3F;SHH;SLIT3;SPTBN1;CDKL5;SUPV3L1;THY1;TNR;TOP2B;TRPC5;UCHL1;EZR;WNT3;ST8SIA4;OFD1;WASF1;SEMA5A;RPS6KA5;LHX2;ARHGEF11;FARP2;FARP1;PGRMC1;IL1RAPL1;KLK8;TNIK;SARM1;…
GO:0010043	0.0059123	3.18534	3.48808	9	33	response to zinc ion	TSPO;CA2;KRT14;LCK;MT1E;MT1F;P2RX7;SLC18A2;ZACN
GO:2001243	0.00607808	2.74958	4.75647	11	45	negative regulation of intrinsic apoptotic signaling pathway	AKT1;DDX3X;INS;SFRP2;SNAI2;VNN1;ARHGEF2;ZNF385A;NDUFA13;TAF9B;TMEM161A
GO:0035136	0.00610643	2.92982	4.12227	10	39	forelimb morphogenesis	MECOM;FOXL1;HOXD11;MSX2;SALL1;SHH;WNT3;ALX4;KIAA1715;FMN1
GO:0003416	0.00611321	4.62886	1.79689	6	17	endochondral bone growth	MSX2;RARA;RARB;THBS1;THBS3;CER1
GO:1901985	0.00611321	4.62886	1.79689	6	17	positive regulation of protein acetylation	BRCA1;NOS1;MAPK3;SNAI2;RPS6KA5;BRD7
GO:2000758	0.00611321	4.62886	1.79689	6	17	positive regulation of peptidyl-lysine acetylation	BRCA1;NOS1;MAPK3;SNAI2;RPS6KA5;BRD7
GO:0010667	0.00613347	8.47987	0.845594	4	8	negative regulation of cardiac muscle cell apoptotic process	NKX2-5;NRG1;SFRP2;HAND2
GO:0032232	0.00613347	8.47987	0.845594	4	8	negative regulation of actin filament bundle assembly	ARHGAP6;TACSTD2;SHANK1;ARAP1
GO:0035148	0.00628347	1.90254	13.3181	23	126	tube formation	CASP8;DVL2;FGF10;SALL1;SFRP1;SFRP2;SHH;SOX9;MAP3K7;HNF1B;KDM6A;LHX2;MED12;LIAS;COBL;SEMA4C;GRHL3;IRX3;GRHL2;KDM2B;CTHRC1;GDF7;IRX2
GO:0022008	0.00633325	1.26587	126.522	153	1197	neurogenesis	ABL2;AKT1;ANK2;APBB2;ATP2B2;PRDM1;TSPO;CACNA1D;CALR;CAMK2B;RUNX1;AP2M1;COL9A3;CSNK2A2;CSNK2B;NKX2-5;DBN1;DLG3;DTX1;EFNB1;EFNB3;EMX2;EPHA8;ETV1;EXT1;FABP7;ACSL4;FGF10;FGF13;GATA2;GPM6A;NRG1;HOXA2;HOXC10;HPRT1;HSP90AA1;ID2;ITGAM;ITGB1;KAL1;L1CAM;MAG;MECP2;MYO7A;NCK1;NEFH;NEUROG1;NPY;NTF3;OPHN1;PAX6;SERPINE2;PLP1;POU3F4;PPP1CC;PRKCQ;MAPK3;PROX1;RELN;RARB;REST;RPGR;RPS6KA2;RPS6KA3;SALL1;SEMA3F;SHH;SL…
GO:0051716	0.00635509	1.14912	558.621	604	5285	cellular response to stimulus	ABL2;ABR;ACTA1;ACVR2B;ADRA1B;ADRBK2;APLNR;NR0B1;AKT1;ANK2;SLC25A5;APBB2;BIRC3;APOC3;APRT;SHROOM2;ARL4D;ARHGAP4;ARHGAP6;ATM;ATRX;BAD;PRDM1;BRCA1;BTC;BTK;TSPO;CA2;CACNA1D;CALCA;CALR;CAMK2B;CASP2;CASP8;CASQ1;RUNX1;CD3E;CD247;CD8B;ENTPD1;CD68;CDA;CDH13;CETN2;AKR1C4;FOXN3;CHRM4;CISH;AP2M1;TPP1;CCR6;CMKLR1;COL1A2;COL16A1;CREBBP;CSF3R;CSNK2A2;CSNK2B;NKX2-5;CTLA4;CYP1B1;CYP2A13;CYP2E1;DDB2;DDX3X;DMRT1;DN…
GO:0042060	0.00640185	1.36761	66.1677	86	626	wound healing	AKT1;APOH;ATP2B2;SERPING1;ENTPD1;CD63;COL1A2;HBEGF;ENG;ENO3;F3;FGF10;FLNA;GATA2;GNAI1;GNAI3;GPX1;GRB7;HGF;NRG1;HNF4A;IFNA14;IGF2;CYR61;INS;ITGAM;ITGAX;ITGB1;KCNMB1;KIF3C;KNG1;L1CAM;LAMP2;LCK;MAG;MAP3K1;MSX2;MYF6;NOS1;PDE9A;PF4;SERPINE2;PIK3R2;PLAU;PRKAR1B;PRKCQ;MAPK3;CX3CL1;SELL;SHH;SPRR3;TBXA2R;THBD;THBS1;TIMP1;TTN;VTN;WNT10B;YES1;CASK;PDE5A;SLC7A7;SYT7;SH2B3;PDPN;HPSE;ENPP4;PIK3R5;SLC16A8;SLC7A…
GO:0050808	0.00645034	1.81665	15.6435	26	148	synapse organization	ATP2B2;CAMK2B;GHSR;GLRA2;GPM6A;NRG1;LRP4;MECP2;RELN;TNR;NRXN2;FRMPD4;FARP1;CACNG2;IL1RAPL1;KLK8;SHANK1;DACT1;NLGN3;ZC4H2;PCDHB10;PCDHB9;RAB17;GJA10;RAB39B;KY
GO:0048858	0.00657288	1.34507	74.2009	95	702	cell projection morphogenesis	ABL2;ANK2;APBB2;CACNA1D;CAMK2B;AP2M1;COL9A3;CSNK2A2;CSNK2B;DLG3;EFNB1;EFNB3;EPHA8;ETV1;EXT1;FGF13;FLNA;GPM6A;ONECUT1;HOXA2;HPRT1;HSP90AA1;ITGB1;KAL1;L1CAM;MAG;NCK1;NEFH;NTF3;OCRL;OPHN1;PAX6;PRKCQ;MAPK3;RELN;RPGR;RPS6KA2;RPS6KA3;SEMA3F;SHH;SLIT3;SPTBN1;CDKL5;THY1;TNR;TOP2B;TRPC5;UCHL1;EZR;WNT3;ST8SIA4;OFD1;WASF1;SEMA5A;RPS6KA5;LHX2;ARHGEF11;FARP2;FARP1;PGRMC1;IL1RAPL1;KLK8;TNIK;SARM1;CLASP2;COBL;M…
GO:0010628	0.00658785	1.27189	119.334	145	1129	positive regulation of gene expression	AKT1;ANK2;AIRE;PRDM1;BRCA1;CALR;RUNX1;CDH13;CREBBP;NKX2-5;DDX3X;DMRT1;DNMT3B;DVL2;EBF1;ELF4;ELK1;ENG;ESRRB;ESRRG;ETS2;ETV1;MECOM;FGF10;GATA2;HAS3;HCFC1;HGF;HMGA1;HNF4A;ONECUT1;HOXA2;HOXA5;HOXA7;HPN;ID2;IGBP1;CYR61;IL17A;LCK;LUM;MDK;MECP2;FOXO4;CITED1;MYF6;NCK1;NEUROG1;NFATC2;NFATC4;NFIC;NFYC;NOS1;NTF3;PAX6;PF4;PLP1;MAPK3;PROX1;RARA;RARB;REST;RPS6KA2;RPS6KA3;SAFB;SALL1;SFRP1;SFRP2;SHH;SIX3;SMARCA1…
GO:0043583	0.00666863	1.69584	20.4	32	193	ear development	ABR;SHROOM2;ATP2B2;COL11A1;DVL2;EYA4;FGF3;FGF10;GATA2;HOXA2;HPN;MYO7A;NEUROG1;OTX1;POU3F4;PROX1;SALL1;SHH;SOX9;USH2A;TCAP;KCNQ4;MAFB;SIX2;CYTL1;SOBP;MCOLN3;GRHL3;GPR98;CTHRC1;USH1G;GSC
GO:0007600	0.00674676	1.40906	53.1667	71	503	sensory perception	ATP2B2;CACNA1D;CALCA;COL11A1;CRYBB1;CRYBB2;CRYGB;CRYGC;CYP1B1;EYA4;GJB2;GPX1;GRM6;GUCY2D;HPN;IAPP;LUM;TACSTD2;MAP1A;MECP2;MYO7A;OPRD1;OPRL1;P2RX7;PAX6;PDE6D;SERPINE2;POU3F4;MAPK3;RBP3;RP2;RPGR;SIX3;SLC1A3;SLC12A2;SNAI2;TBL1X;THRB;TIMP3;TULP1;UCHL1;USH2A;BEST1;WNT10B;FZD4;KCNQ4;DHRS3;GUCA1C;GJC1;EML2;OR1A2;OR4D1;ATP6V0A4;SHANK1;LEF1;GNG13;BEST2;SOBP;SPTBN4;PROK2;RTP3;GPR98;GJA10;RP1L1;MRGPRX2;USH1…
GO:0060071	0.00686853	3.39654	2.95958	8	28	Wnt receptor signaling pathway, planar cell polarity pathway	DVL2;MLLT3;SFRP1;SFRP2;MED12;DACT1;GRHL3;CTHRC1
GO:0090175	0.00686853	3.39654	2.95958	8	28	regulation of establishment of planar polarity	DVL2;MLLT3;SFRP1;SFRP2;MED12;DACT1;GRHL3;CTHRC1
GO:0031018	0.00695165	2.5501	5.49636	12	52	endocrine pancreas development	AKT1;BAD;HNF4A;ONECUT1;IAPP;INS;INSM1;PAX4;PAX6;SLC2A2;SOX9;HNF1B
GO:0001838	0.0071318	1.9439	11.944	21	113	embryonic epithelial tube formation	CASP8;DVL2;SALL1;SFRP1;SFRP2;SOX9;MAP3K7;HNF1B;KDM6A;LHX2;MED12;LIAS;COBL;SEMA4C;GRHL3;IRX3;GRHL2;KDM2B;CTHRC1;GDF7;IRX2
GO:0010558	0.00724225	1.28524	105.065	129	994	negative regulation of macromolecule biosynthetic process	NR0B1;PRDM1;BRCA1;CALCA;CALR;FOXN3;CREBBP;NKX2-5;CTBP2;DDX3X;DMRT1;DNMT3B;HBEGF;EIF4EBP2;ENG;ENO1;MECOM;FMR1;GAPDH;GATA2;GHSR;GRB7;GSTP1;HCFC1;HCRT;NRG1;HMGA1;HOXA2;HOXA7;HOXD8;ID2;IGBP1;IGFBP5;MDFI;MECP2;CITED1;MSX2;MYF6;NFIC;PAX4;CHMP1A;PF4;PROX1;RARA;RARB;RBBP7;REST;SALL1;SFRP1;SFRP2;SHH;SIX3;SNAI2;SOX9;SP100;STAT3;TBL1X;HNF1B;TCF21;THRB;TSG101;UBE2D3;WNT10B;USP9X;RBM10;SMC1A;UXT;KLF11;ENC1;TR…
GO:0016331	0.00725576	1.82094	15.0093	25	142	morphogenesis of embryonic epithelium	CASP8;DVL2;FGF10;SALL1;SFRP1;SFRP2;SHH;SOX9;MAP3K7;HNF1B;KDM6A;WNT2B;LHX2;MED12;LIAS;SULF1;COBL;SEMA4C;GRHL3;IRX3;GRHL2;KDM2B;CTHRC1;GDF7;IRX2
GO:0007159	0.00738731	2.83194	4.22797	10	40	leukocyte cell-cell adhesion	CALCA;ITGAM;ITGB1;L1CAM;MSN;STK10;EZR;CHST4;TNIP1;CLEC4M
GO:2000113	0.00747054	1.29	100.626	124	952	negative regulation of cellular macromolecule biosynthetic process	NR0B1;PRDM1;BRCA1;CALCA;CALR;FOXN3;CREBBP;NKX2-5;CTBP2;DDX3X;DMRT1;DNMT3B;HBEGF;EIF4EBP2;ENG;ENO1;MECOM;FMR1;GAPDH;GATA2;GRB7;HCFC1;HCRT;NRG1;HMGA1;HOXA2;HOXA7;HOXD8;ID2;IGBP1;IGFBP5;MDFI;MECP2;CITED1;MSX2;MYF6;NFIC;PAX4;CHMP1A;PROX1;RARA;RARB;RBBP7;REST;SALL1;SFRP1;SFRP2;SHH;SIX3;SNAI2;SOX9;SP100;STAT3;TBL1X;HNF1B;TCF21;THRB;TSG101;UBE2D3;WNT10B;USP9X;RBM10;SMC1A;UXT;KLF11;ENC1;TRIM24;PER2;RPS6K…
GO:0051129	0.00755819	1.4817	37.946	53	359	negative regulation of cellular component organization	AKT1;SLC25A5;APOC3;SHROOM2;ARHGAP6;ATM;BRCA1;CDC27;DDX3X;DNMT3B;ERCC4;FGF13;GPX1;HGF;HPN;INS;ITGB1;TACSTD2;MAG;MECP2;CITED1;SEMA3F;SFRP1;SFRP2;SPTBN1;TBCD;THBS1;THY1;TNR;WNT3;ARHGEF2;KIAA0226;NR1H3;MAD2L2;TMSB15A;KLK8;WAPAL;CLASP2;SHANK1;LCMT1;BCOR;TRIM54;SPTBN4;MID1IP1;FHOD3;USP44;TMEM67;TRIM9;OMA1;ARAP1;SEZ6;MPV17L;TMSB15B
GO:0002756	0.00774507	2.16061	8.35024	16	79	MyD88-independent toll-like receptor signaling pathway	BIRC3;CASP8;DUSP4;ELK1;NFKBIB;MAPK3;RPS6KA2;RPS6KA3;MAP3K7;UBE2D3;MAPKAPK3;IKBKG;RPS6KA5;RIPK3;SARM1;TAB3
GO:0072175	0.00789549	1.92286	12.0497	21	114	epithelial tube formation	CASP8;DVL2;SALL1;SFRP1;SFRP2;SOX9;MAP3K7;HNF1B;KDM6A;LHX2;MED12;LIAS;COBL;SEMA4C;GRHL3;IRX3;GRHL2;KDM2B;CTHRC1;GDF7;IRX2
GO:0065007	0.00792454	1.14374	946.431	991	8954	biological regulation	ABL2;ABR;ACVR2B;ADRA1B;ADRBK2;APLNR;NR0B1;AKT1;ANK2;ANPEP;SLC25A5;APBB2;AIRE;BIRC3;APOC3;APOH;APRT;SHROOM2;AQP5;ARAF;ARL4D;ARHGAP4;ARHGAP6;ATM;ATP1A1;ATP2B2;ATRX;BAD;HCN2;PRDM1;BMP1;BRCA1;BTC;BTK;TSPO;SERPING1;CA2;CACNA1D;CALCA;CALR;CAMK2B;CASP2;CASP8;CASQ1;RUNX1;CCNG2;CD3E;CD247;CD8B;ENTPD1;CD63;CDA;CDC27;CDH13;CETN2;CHD2;AKR1C4;FOXN3;CHRM4;CISH;AP2M1;TPP1;CCR6;CMKLR1;COL1A2;COL8A1;COL16A1;CPT1A…
GO:0060070	0.00811077	1.68412	19.8715	31	188	canonical Wnt receptor signaling pathway	NKX2-5;DVL2;EMD;FGF10;LRP4;MLLT3;SFRP1;SFRP2;SHH;SNAI2;SOX9;STK3;TBL1X;KDM6A;WNT3;WNT10B;WNT2B;FZD4;MED12;MAD2L2;CBY1;SOSTDC1;LEF1;DACT1;WLS;WNT5B;KREMEN1;DIXDC1;CTHRC1;TMEM198;RSPO1
GO:0048934	0.00815339	5.30171	1.37409	5	13	peripheral nervous system neuron differentiation	RUNX1;ETV1;NEFH;HAND2;ISL2
GO:0048935	0.00815339	5.30171	1.37409	5	13	peripheral nervous system neuron development	RUNX1;ETV1;NEFH;HAND2;ISL2
GO:0001654	0.0083016	1.53448	30.5471	44	289	eye development	ACVR2B;SHROOM2;AQP5;PRDM1;CASP2;COL8A1;CRYBA2;CRYBB2;CRYGB;CRYGC;CYP1B1;FGF10;FOXL1;GPM6A;GRM6;MAP3K1;MYO7A;PAX4;PAX6;PROX1;RARB;RPGR;SHH;SIX3;SMARCD3;SOX9;STAT3;THY1;TULP1;WNT2B;FZD4;KLF4;GDF11;IKZF1;SLC7A11;CLIC4;BHLHE22;RHOJ;GRHL3;NEUROD4;WNT5B;KDM2B;DIXDC1;BHLHE23
GO:0033688	0.00836198	4.2428	1.90259	6	18	regulation of osteoblast proliferation	CYR61;NELL1;NPR3;SFRP1;HPSE;CTHRC1
GO:0002062	0.00851523	2.19961	7.71605	15	73	chondrocyte differentiation	COL11A1;GLG1;HOXD11;MSX2;RARB;SFRP2;SNAI2;SOX9;WNT10B;WNT2B;SIX2;SULF1;CYTL1;KIAA1715;WNT5B
GO:2001242	0.00851523	2.19961	7.71605	15	73	regulation of intrinsic apoptotic signaling pathway	AKT1;BAD;DDX3X;INS;LCK;SFRP2;SNAI2;VNN1;ARHGEF2;BCAP31;ZNF385A;NDUFA13;TAF9B;TMEM161A;BMF
GO:0045861	0.008866	2.74038	4.33367	10	41	negative regulation of proteolysis	AKT1;INS;NELL1;SERPINE2;SHH;TIMP1;TIMP3;NR1H3;MAD2L2;USP44
GO:0072358	0.00914256	1.30552	84.9822	106	804	cardiovascular system development	ACVR2B;ADRA1B;AKT1;ANK2;ANPEP;APOH;ATM;CALCA;CALR;CASP8;RUNX1;CDH13;COL1A2;COL8A1;COL11A1;NKX2-5;CYP1B1;DHCR7;DSP;DVL2;TYMP;ENG;EPHA1;MECOM;F3;FGF3;FGF6;FGF10;FOXL1;GATA2;GPX1;NRG1;HOXA5;HOXA7;ID2;CYR61;ITGB1;FOXO4;MMP2;CITED1;MSX2;MYL3;NFATC4;PAX6;PF4;PRKX;PROX1;RARA;RARB;REST;RPS6KA2;SALL1;SAT1;CX3CL1;SFRP1;SFRP2;SHH;SNAI2;SMARCD3;SOX9;SP100;MAP3K7;TAZ;TBXA2R;TCF21;THBS1;THY1;TNNI3;TNNT2;TTN;KD…
GO:0072359	0.00914256	1.30552	84.9822	106	804	circulatory system development	ACVR2B;ADRA1B;AKT1;ANK2;ANPEP;APOH;ATM;CALCA;CALR;CASP8;RUNX1;CDH13;COL1A2;COL8A1;COL11A1;NKX2-5;CYP1B1;DHCR7;DSP;DVL2;TYMP;ENG;EPHA1;MECOM;F3;FGF3;FGF6;FGF10;FOXL1;GATA2;GPX1;NRG1;HOXA5;HOXA7;ID2;CYR61;ITGB1;FOXO4;MMP2;CITED1;MSX2;MYL3;NFATC4;PAX6;PF4;PRKX;PROX1;RARA;RARB;REST;RPS6KA2;SALL1;SAT1;CX3CL1;SFRP1;SFRP2;SHH;SNAI2;SMARCD3;SOX9;SP100;MAP3K7;TAZ;TBXA2R;TCF21;THBS1;THY1;TNNI3;TNNT2;TTN;KD…
GO:0006351	0.00916145	1.1627	343.628	381	3251	transcription, DNA-dependent	ACVR2B;NR0B1;AKT1;APBB2;AIRE;ATRX;PRDM1;BRCA1;BTK;CALCA;CALR;RUNX1;CDH13;CHD2;FOXN3;CMKLR1;CREBBP;CSNK2A2;NKX2-5;CTBP2;DDX3X;DMRT1;DNMT3B;DTX1;DVL2;EBF1;ELF4;ELK1;ENG;ENO1;EYA4;ESRRB;ESRRG;ETS2;ETV1;MECOM;FGF10;FOXL1;FLI1;FLNA;GATA2;GTF2E1;HAS3;HCFC1;HGF;NRG1;HMGA1;HNF4A;ONECUT1;HOXA2;HOXA4;HOXA5;HOXA6;HOXA7;HOXB2;HOXB5;HOXC4;HOXC9;HOXC10;HOXC12;HOXD1;HOXD4;HOXD8;HOXD11;ID2;IGBP1;IGF2;CYR61;IGSF1…
GO:0051897	0.00932563	2.24605	7.08185	14	67	positive regulation of protein kinase B signaling cascade	HBEGF;F3;GPX1;NRG1;IGF2;IGFBP5;INS;RARA;THBS1;AKR1C3;HPSE;PIK3R5;RASD2;KIAA1161
GO:0007417	0.00946112	1.32132	76.1035	96	720	central nervous system development	ABR;NR0B1;SHROOM2;ATM;ATP2B2;ATRX;CASP2;RUNX1;COX7B;DVL2;EMX2;ENG;MECOM;EXT1;FABP7;FGF10;FGF13;FOXL1;FMR1;AFF2;GATA2;GSTP1;HOXA2;HOXB2;HOXC10;HPRT1;ID2;ITGAM;MDK;MECP2;CITED1;NHLH1;NPY;NTF3;OTX1;PAX6;SERPINE2;PLP1;POU3F4;PROX1;RELN;RARB;RPS6KA3;SALL1;SFRP1;SFRP2;SHH;SIX3;SLC6A11;SMARCA1;SOX3;SOX9;SSTR2;SSTR3;STAT3;TACC1;HNF1B;TFAP2C;TNR;TOP2B;UBE3A;WNT2B;FZD4;SPHK1;LHX2;MAFB;GDF11;RCAN2;IKZF1;PPP…
GO:2000177	0.0094876	2.4283	5.70776	12	54	regulation of neural precursor cell proliferation	GATA2;ID2;PAX6;PROX1;SALL1;SHH;SMARCA1;SMARCD3;OTP;CEND1;ZNF335;KDM2B
GO:0031324	0.00952039	1.22975	150.199	177	1421	negative regulation of cellular metabolic process	ADRA1B;NR0B1;AKT1;BIRC3;APOC3;PRDM1;BRCA1;TSPO;CALCA;CALR;CDA;CDC27;FOXN3;CREBBP;NKX2-5;CTBP2;DDX3X;DMRT1;DNMT3B;HBEGF;DUSP4;DUSP9;EIF4EBP2;ENG;ENO1;EPHA1;ERCC4;MECOM;FMR1;G6PD;GAPDH;GATA2;GBA;GHSR;GLA;GMFB;GNAI3;GRB7;GSTP1;HCFC1;HCRT;NRG1;HMGA1;HOXA2;HOXA7;HOXD8;ID2;IGBP1;IGFBP5;INS;MDFI;MECP2;CITED1;MSX2;MYF6;NCK1;NELL1;NFIC;NPR3;NTF3;PAX4;CHMP1A;SERPINE2;PRKAR1B;PROX1;PSMB2;PSMB3;RARA;RARB;RBB…
GO:0035023	0.00954007	1.69339	18.4974	29	175	regulation of Rho protein signal transduction	APOC3;ARHGAP4;EPHA1;OCRL;SFRP1;CDKL5;ARHGEF2;ARHGEF11;FARP2;FARP1;CCL26;AKAP13;MCF2L2;ARHGEF9;DNMBP;ARHGEF16;ITSN2;ARHGEF10L;PLEKHG6;GRHL3;ARAP3;FGD3;ARAP1;FGD4;ARHGEF19;FGD2;ECT2L;ARHGEF37;PLEKHG7
GO:0022411	0.00965573	1.43854	41.8569	57	396	cellular component disassembly	SHROOM2;CASP8;CFL2;COL1A2;COL8A1;COL9A3;COL11A1;COL16A1;DSG1;DSG2;DSP;EMD;ENG;FGF13;FGFR4;NRG1;HMGA1;HPN;HSPA2;KIF5B;MMP2;MMP3;MMP9;PKP1;PRKCQ;PRSS1;RPL9;RPL17;RPL27;RPL37A;RPL39;RPS4X;RPS16;SFRP1;SNAI2;SMARCD3;SPTBN1;TIMP1;BANF1;AIFM1;ARHGEF2;NUP93;BCAP31;SUPT16H;CLASP2;GSPT2;NDUFA13;MST4;TRIM54;SPTBN4;MID1IP1;NUP37;BIRC7;GFM2;FOXQ1;NOXO1;NUP35
GO:0030154	0.00994709	1.16874	300.82	336	2846	cell differentiation	ABL2;ACTA1;ACVR2B;NR0B1;AKT1;ANK2;ANPEP;APBB2;ATM;ATP2B2;BAD;PRDM1;BMP1;BRCA1;BTK;TSPO;CA2;CACNA1D;CALCA;CALR;CAMK2B;CASP8;RUNX1;CD3E;AP2M1;COL9A3;COL11A1;CREBBP;CRYGB;CSNK2A2;CSNK2B;NKX2-5;CTBP2;CTLA4;DBN1;DHCR7;DLG3;DMRT1;DSP;DTX1;TYMP;EFNA2;EFNB1;EFNB3;EMD;EMX2;ENG;EPHA1;EPHA8;ESRRB;ETV1;MECOM;EXT1;FABP7;ACSL4;FGF3;FGF6;FGF10;FGF13;FGFR4;FLI1;FLNA;FLNC;G6PD;GATA2;GLG1;GPM6A;GPM6B;GPX1;HGF;NRG1…
GO:0031670	0.00998131	3.49499	2.53678	7	24	cellular response to nutrient	ITGB1;CHMP1A;SFRP1;SNAI2;USF2;TRIM24;NR1H4
GO:0010557	0.00999378	1.24404	130.01	155	1230	positive regulation of macromolecule biosynthetic process	AKT1;AIRE;BRCA1;CALR;RUNX1;CD3E;CDH13;CREBBP;NKX2-5;DDX3X;DMRT1;DVL2;EBF1;ELF4;ELK1;ENG;ESRRB;ESRRG;ETS2;ETV1;MECOM;FGF10;FGFR4;GATA2;HAS3;HGF;HMGA1;HNF4A;ONECUT1;HOXA2;HOXA5;HOXA7;HPN;ID2;IGBP1;IGF2;CYR61;IL17A;INS;IRS1;LBP;LUM;MDK;MECP2;FOXO4;CITED1;MYF6;NCK1;NEUROG1;NFATC2;NFATC4;NFIC;NFYC;NOS1;NTF3;PAX6;POLR2C;POLR2F;PRKCQ;MAPK3;PROX1;RARA;RARB;RBM3;REST;RPS4X;RPS6KA3;SAFB;SALL1;SFRP1;SFRP2;S…
