# Supplementary material for: swDMR: A Sliding Window Approach to Identify Differentially Methylated Regions Based on Whole Genome Bisulfite Sequencing
Source: PLoS One. 2015 Jul 15;10(7):e0132866. doi: 10.1371/journal.pone.0132866 (PMC4503785; doi:10.1371/journal.pone.0132866)
Supplement: S5 Table — (XLS) [file pone.0132866.s006.xls]

## Sheet: both.promoter.bp
GOBPID	Pvalue	OddsRatio	ExpCount	Count	Size	Term	Symbols
GO:0044707	3.10764e-06	1.33175	427.285	499	5658	single-multicellular organism process	SERPINA3;ACP5;ACTB;ACVRL1;ADAM8;ADAM10;ADCY2;ADCY3;ADORA2B;AP2A2;AGT;AHSG;AKT2;ALDH1A3;ALOX12;ALOX5AP;ALOX15B;ANGPT1;ANK3;APOB;APOD;APOE;FAS;AQP3;AQP5;AR;ARHGDIA;RHOH;ARRB2;ASCL2;BAI1;HCN2;PRDM1;BMP7;FOXL2;ZFP36L1;BST1;C1QB;CACNA1B;CACNA1F;DDR1;CACNB2;CACNB3;CAPN2;CASP3;CAT;CBFA2T3;CCK;CD7;CD8A;ENTPD2;CDX1;CEL;CHAD;CHM;CHRM1;CHRNA2;CHRNB4;CHRND;CIDEA;CLN5;LTB4R;CNTFR;COL2A1;COL6A3;COL7A1;COL12A1;…
GO:0019369	5.47916e-06	4.88424	4.00249	15	53	arachidonic acid metabolic process	ALOX12;ALOX5AP;ALOX15B;CBR1;CYP1A1;DPEP1;EPHX2;GGT5;GPX4;LTC4S;SSTR4;CYP4F2;PTGES;MGLL;PTGR1
GO:0032501	7.98607e-06	1.31335	443.144	512	5868	multicellular organismal process	SERPINA3;ACP5;ACTB;ACVRL1;ADAM8;ADAM10;ADCY2;ADCY3;ADORA2B;AP2A2;AGT;AHSG;AKT2;ALDH1A3;ALOX12;ALOX5AP;ALOX15B;ANGPT1;ANK3;APOB;APOD;APOE;FAS;AQP3;AQP5;AR;ARHGDIA;RHOH;ARRB2;ASCL2;BAI1;HCN2;PRDM1;BMP7;FOXL2;ZFP36L1;BST1;C1QB;CACNA1B;CACNA1F;DDR1;CACNB2;CACNB3;CAPN2;CASP3;CAT;CBFA2T3;CCK;CD7;CD8A;ENTPD2;CDX1;CEL;CHAD;CHM;CHRM1;CHRNA2;CHRNB4;CHRND;CIDEA;CLN5;LTB4R;CNTFR;COL2A1;COL6A3;COL7A1;COL12A1;…
GO:0006584	1.04264e-05	5.35526	3.24731	13	43	catecholamine metabolic process	COMT;DBH;DDC;DRD1;DRD4;HTR1A;LY6E;MAOA;SNCB;SULT1A1;TACR3;SNCAIP;LRTOMT
GO:0009712	1.04264e-05	5.35526	3.24731	13	43	catechol-containing compound metabolic process	COMT;DBH;DDC;DRD1;DRD4;HTR1A;LY6E;MAOA;SNCB;SULT1A1;TACR3;SNCAIP;LRTOMT
GO:0007517	1.42598e-05	2.00161	29.0747	53	385	muscle organ development	FOXL2;CACNB2;CAPN2;CHRND;CNTFR;COL6A3;CRYAB;NKX2-5;DCN;DMPK;ELN;F2R;HLF;HLX;HOXD9;HOXD10;LY6E;SMAD3;SMAD7;FOXO4;MSX1;MYF5;MYL2;NEDD4;PAX3;PITX1;PITX2;SORT1;SGCB;SGCD;SMTN;TBX1;TCF15;TPM1;WNT10B;ADAM12;TCAP;CFLAR;FAM65B;SPEG;VAMP5;MRAS;NUPR1;SRPK3;GREM1;FOXP1;RBM38;UNC45A;HIVEP3;STRA6;DISP1;VGLL2;DOK7
GO:0042417	1.48737e-05	7.25684	2.03901	10	27	dopamine metabolic process	COMT;DBH;DDC;DRD1;DRD4;HTR1A;MAOA;SNCB;TACR3;SNCAIP
GO:0061061	3.78163e-05	1.80248	38.5146	64	510	muscle structure development	AGT;FOXL2;CACNB2;CAPN2;CHRND;CNTFR;COL6A3;CRYAB;NKX2-5;DCN;DMPK;ELN;F2R;FHL2;HLF;HLX;HOXD9;HOXD10;KRT19;LGALS1;LY6E;SMAD3;SMAD7;FOXO4;MSX1;MYF5;MYL2;NEDD4;PAX3;PITX1;PITX2;SORT1;SGCB;SGCD;SMTN;TBX1;TCF15;TPM1;VEGFA;WNT10B;ADAM12;CAMK1;TCAP;CFLAR;FAM65B;SPEG;VAMP5;LDB3;MRAS;NUPR1;SRPK3;GREM1;FOXP1;SEMA4C;RBM38;UNC45A;MKL1;HIVEP3;STRA6;TMEM204;OBSCN;DISP1;VGLL2;DOK7
GO:0018958	7.99673e-05	3.3388	6.0415	17	80	phenol-containing compound metabolic process	COMT;DBH;DDC;DDT;DIO2;DRD1;DRD4;HTR1A;LY6E;MAOA;SLC5A5;SNCB;SULT1A1;TACR3;PAX8;SNCAIP;LRTOMT
GO:0001676	0.000110605	3.23559	6.19254	17	82	long-chain fatty acid metabolic process	ALOX12;ALOX5AP;ALOX15B;CBR1;CYP1A1;DPEP1;EPHX2;GGT5;GPX4;LTC4S;SSTR4;CYP4F2;PTGES;MGLL;PTGR1;ACSL6;ACOT4
GO:0019336	0.000152078	49.1388	0.377594	4	5	phenol-containing compound catabolic process	COMT;DBH;MAOA;LRTOMT
GO:0019614	0.000152078	49.1388	0.377594	4	5	catechol-containing compound catabolic process	COMT;DBH;MAOA;LRTOMT
GO:0042424	0.000152078	49.1388	0.377594	4	5	catecholamine catabolic process	COMT;DBH;MAOA;LRTOMT
GO:0040012	0.000172182	1.74535	35.7959	58	474	regulation of locomotion	ACVRL1;ADAM8;ADAM10;AGT;AKT2;ALOX12;ALOX15B;ANGPT1;APOD;APOE;BRCA1;CHRM1;DAB2;DPEP1;DRD1;ELANE;F2R;F7;F10;FES;GAS6;HAS1;HRG;HTR1D;SMAD3;SMAD7;MPP1;MYO1C;NBL1;DDR2;SERPINE1;PITX2;PRKCA;MAP2K5;PRKX;CXCL12;SGK1;TFAP2A;TPM1;VEGFA;VIL1;ZP3;MADCAM1;IFITM1;BCAR1;HDAC6;DLC1;IFITM3;IL24;MACF1;GREM1;SRPX2;PYCARD;NOX4;CAMK1D;RTN4;WNT5B;DAB2IP
GO:0007167	0.000175764	1.52427	69.4017	99	919	enzyme linked receptor protein signaling pathway	ACVRL1;ADAM10;ADCY2;ADCY3;AP2A2;AGT;AHSG;AKT2;ANGPT1;APOD;AR;ARHGDIA;ARRB2;BMP7;DDR1;CASP3;CD7;CD8A;CIDEA;CRK;NKX2-5;DAB2;DOK1;EIF4B;F7;FOXD2;GAS6;GRB2;GRB10;GUCY2D;HOXA13;HRG;IGFBP1;IRAK1;JAK3;LEP;SMAD3;SMAD7;FOXO4;MSX1;MYO1C;NBL1;NEDD4;NGF;NPPA;NPR2;DDR2;SERPINE1;POU5F1;PPP1CB;PRKCA;PRKCZ;MAP2K5;HTRA1;PTGIR;PTPN6;RASGRF2;RHEB;RIT2;SORT1;STAT3;TFAP2A;TGFB1I1;TGIF1;VEGFA;VIL1;ADAM12;GDF5;OGT;CILP…
GO:0044767	0.000189845	1.28509	272.623	323	3610	single-organism developmental process	ACP5;ACTB;ACVRL1;ADAM8;ADAM10;AP2A2;AGT;AKT2;ALDH3A1;ALDH1A3;ALOX12;ALOX15B;ANGPT1;ANK3;APOB;APOD;APOE;FAS;AQP3;AQP5;AR;ARHGDIA;RHOH;ARRB2;ASCL2;BAI1;PRDM1;BMP7;FOXL2;BRCA1;ZFP36L1;C1QB;CACNA1F;DDR1;CACNB2;CACNB3;CAPN2;CASP3;CAT;CBFA2T3;CCK;CD8A;CDX1;CHAD;CHM;CHRND;CLN5;CNTFR;COL2A1;COL6A3;COL13A1;KLF6;CRMP1;CRYAB;NKX2-5;CYP1A1;DAB2;DCN;DDC;DFNA5;NQO1;DMPK;DOCK2;DRD1;DTX1;GPR183;TYMP;ELF3;ELN;MAR…
GO:0030334	0.000205526	1.7903	31.3403	52	415	regulation of cell migration	ACVRL1;ADAM8;ADAM10;AGT;AKT2;ALOX12;ALOX15B;ANGPT1;APOD;APOE;DAB2;DPEP1;DRD1;F2R;F7;F10;GAS6;HAS1;HRG;SMAD3;SMAD7;MPP1;MYO1C;NBL1;DDR2;SERPINE1;PITX2;PRKCA;MAP2K5;PRKX;CXCL12;SGK1;TFAP2A;TPM1;VEGFA;VIL1;ZP3;MADCAM1;IFITM1;BCAR1;HDAC6;DLC1;IL24;MACF1;GREM1;SRPX2;PYCARD;NOX4;CAMK1D;RTN4;WNT5B;DAB2IP
GO:0060538	0.000225896	2.10419	17.2183	33	228	skeletal muscle organ development	FOXL2;CACNB2;CAPN2;CHRND;CNTFR;NKX2-5;DCN;DMPK;ELN;F2R;HLF;HLX;HOXD9;HOXD10;MYF5;NEDD4;PITX1;PITX2;SORT1;TBX1;WNT10B;ADAM12;CFLAR;VAMP5;NUPR1;SRPK3;FOXP1;RBM38;HIVEP3;STRA6;DISP1;VGLL2;DOK7
GO:2000145	0.000236141	1.75801	33.0772	54	438	regulation of cell motility	ACVRL1;ADAM8;ADAM10;AGT;AKT2;ALOX12;ALOX15B;ANGPT1;APOD;APOE;BRCA1;DAB2;DPEP1;DRD1;F2R;F7;F10;FES;GAS6;HAS1;HRG;SMAD3;SMAD7;MPP1;MYO1C;NBL1;DDR2;SERPINE1;PITX2;PRKCA;MAP2K5;PRKX;CXCL12;SGK1;TFAP2A;TPM1;VEGFA;VIL1;ZP3;MADCAM1;IFITM1;BCAR1;HDAC6;DLC1;IL24;MACF1;GREM1;SRPX2;PYCARD;NOX4;CAMK1D;RTN4;WNT5B;DAB2IP
GO:0048731	0.000245064	1.28086	267.865	317	3547	system development	ACP5;ACTB;ACVRL1;ADAM8;AP2A2;AGT;AHSG;AKT2;ALDH1A3;ALOX12;ALOX15B;ANGPT1;ANK3;APOB;APOD;APOE;FAS;AQP3;AQP5;AR;ARHGDIA;RHOH;ARRB2;ASCL2;BAI1;PRDM1;BMP7;FOXL2;ZFP36L1;C1QB;CACNA1F;DDR1;CACNB2;CACNB3;CAPN2;CASP3;CBFA2T3;CCK;CD8A;CDX1;CHAD;CHM;CHRM1;CHRND;CLN5;CNTFR;COL2A1;COL6A3;COL7A1;COL12A1;COL13A1;KLF6;CRMP1;CRYAB;CST6;NKX2-5;CYP1A1;DAB2;DCN;TIMM8A;DFNA5;DMPK;DOCK2;DRD1;DTX1;GPR183;TYMP;ELF3;ELN…
GO:0048856	0.000312273	1.26272	309.627	360	4100	anatomical structure development	ACP5;ACTB;ACVRL1;ADAM8;ADAM10;AP2A2;AGT;AHSG;AKT2;ALDH1A3;ALOX12;ALOX15B;ANGPT1;ANK3;APOB;APOD;APOE;FAS;AQP3;AQP5;AR;ARHGDIA;RHOH;ARRB2;ASCL2;BAI1;PRDM1;BMP7;FOXL2;BRCA1;ZFP36L1;C1QB;CACNA1F;DDR1;CACNB2;CACNB3;CAPN2;CASP3;CBFA2T3;CCK;CD8A;CDX1;CHAD;CHM;CHRM1;CHRND;CLN5;CNTFR;COL2A1;COL6A3;COL7A1;COL12A1;COL13A1;KLF6;CRMP1;CRYAB;CST6;NKX2-5;CYP1A1;DAB2;DCN;TIMM8A;DFNA5;DMPK;DOCK2;DRD1;DTX1;GPR183;…
GO:0048736	0.000323604	2.37996	11.2523	24	149	appendage development	BMP7;COL2A1;HOXA13;HOXD9;HOXD10;HOXD12;HOXD13;MSX1;PITX1;PITX2;PTCH1;TFAP2A;ZBTB16;ALX1;GDF5;FOXN1;TBX4;GREM1;RAX;PRRX2;SALL4;ZNF358;FMN1;EVX2
GO:0060173	0.000323604	2.37996	11.2523	24	149	limb development	BMP7;COL2A1;HOXA13;HOXD9;HOXD10;HOXD12;HOXD13;MSX1;PITX1;PITX2;PTCH1;TFAP2A;ZBTB16;ALX1;GDF5;FOXN1;TBX4;GREM1;RAX;PRRX2;SALL4;ZNF358;FMN1;EVX2
GO:0007268	0.000352173	1.58202	50.5975	75	670	synaptic transmission	ADCY2;ADCY3;AP2A2;AGT;APOE;ARRB2;HCN2;CACNA1B;CACNB2;CACNB3;CHRM1;CHRNA2;CHRNB4;CHRND;COMT;DBH;DDC;NQO1;DMPK;DRD1;DRD4;CLN8;GABRA6;GABRR1;GCHFR;GDNF;GLRA1;GNG3;HRH1;HRH2;HTR1D;HTR2A;KCNA3;KCNJ3;KCNJ12;KCNK2;KCNQ2;KCNQ3;MAOA;MECP2;MTNR1B;NEDD4;NGF;NPY;PDYN;PRKCA;PRKCZ;RASGRF2;RIT2;SNCB;VIPR1;LRP8;COLQ;CAMK1;SYNGR1;SLC6A5;DLGAP2;SNCAIP;GIPC1;MGLL;NPTN;SLC38A2;PCDHB6;PCDHB4;PCDHB3;KCNQ5;NLGN2;SLC38A…
GO:0048870	0.000371262	1.48103	72.5735	101	961	cell motility	ACVRL1;ADAM8;ADAM10;AGT;AKT2;ALOX12;ALOX15B;ANGPT1;APOB;APOD;APOE;ARRB2;BRCA1;DDR1;CCK;DAB2;DBH;DNAH8;DPEP1;DRD1;ELANE;MARK2;ENPEP;F2R;F7;F10;FES;FOXD2;GAS6;GAS8;GDNF;GRB2;HAS1;HRH1;HRG;CXCR2;LEP;LOXL2;SMAD3;SMAD7;MATN2;MPP1;MYO1C;NBL1;DDR2;SERPINE1;PAX3;PITX2;PRKCA;PRKCZ;MAP2K5;PRKX;PRSS3;PTPN6;S100A2;CCL23;CXCL12;SGK1;SOX10;SSTR4;TBX1;TFAP2A;TPM1;VEGFA;VIL1;ZP3;LRP8;ARHGEF5;SLC7A5;MADCAM1;EPX;I…
GO:0051674	0.000371262	1.48103	72.5735	101	961	localization of cell	ACVRL1;ADAM8;ADAM10;AGT;AKT2;ALOX12;ALOX15B;ANGPT1;APOB;APOD;APOE;ARRB2;BRCA1;DDR1;CCK;DAB2;DBH;DNAH8;DPEP1;DRD1;ELANE;MARK2;ENPEP;F2R;F7;F10;FES;FOXD2;GAS6;GAS8;GDNF;GRB2;HAS1;HRH1;HRG;CXCR2;LEP;LOXL2;SMAD3;SMAD7;MATN2;MPP1;MYO1C;NBL1;DDR2;SERPINE1;PAX3;PITX2;PRKCA;PRKCZ;MAP2K5;PRKX;PRSS3;PTPN6;S100A2;CCL23;CXCL12;SGK1;SOX10;SSTR4;TBX1;TFAP2A;TPM1;VEGFA;VIL1;ZP3;LRP8;ARHGEF5;SLC7A5;MADCAM1;EPX;I…
GO:0019226	0.000398777	1.53849	57.4698	83	761	transmission of nerve impulse	ADCY2;ADCY3;AP2A2;AGT;AKT2;ANK3;APOE;ARRB2;HCN2;CACNA1B;CACNB2;CACNB3;CHRM1;CHRNA2;CHRNB4;CHRND;COMT;DBH;DDC;NQO1;DMPK;DPP6;DRD1;DRD4;CLN8;GABRA6;GABRR1;GCHFR;GDNF;GLRA1;GNG3;HRH1;HRH2;HTR1D;HTR2A;KCNA3;KCNJ3;KCNJ12;KCNK2;KCNQ2;KCNQ3;MAL;MAOA;MECP2;MTNR1B;NEDD4;NGF;NPY;CLDN11;PDYN;PRKCA;PRKCZ;KLK6;RASGRF2;RIT2;SNCB;VIPR1;LRP8;COLQ;CAMK1;SYNGR1;SLC6A5;DLGAP2;SNCAIP;OLIG2;GIPC1;MGLL;NPTN;SLC38A2;PC…
GO:0016477	0.000400482	1.49841	66.7586	94	884	cell migration	ACVRL1;ADAM8;ADAM10;AGT;AKT2;ALOX12;ALOX15B;ANGPT1;APOB;APOD;APOE;ARRB2;DDR1;CCK;DAB2;DBH;DPEP1;DRD1;ELANE;MARK2;ENPEP;F2R;F7;F10;FOXD2;GAS6;GDNF;GRB2;HAS1;HRH1;HRG;CXCR2;LEP;LOXL2;SMAD3;SMAD7;MATN2;MPP1;MYO1C;NBL1;DDR2;SERPINE1;PAX3;PITX2;PRKCA;PRKCZ;MAP2K5;PRKX;PRSS3;PTPN6;S100A2;CCL23;CXCL12;SGK1;SOX10;SSTR4;TBX1;TFAP2A;TPM1;VEGFA;VIL1;ZP3;LRP8;ARHGEF5;SLC7A5;MADCAM1;EPX;IFITM1;TNFSF11;SLC16A3…
GO:0009967	0.000457822	1.49783	65.3237	92	865	positive regulation of signal transduction	ACVRL1;ADAM8;ADORA2B;AGT;ANGPT1;AR;ARRB2;BMP7;CAT;CD8A;DAB2;DFNA5;DRD4;GPR183;ELANE;ERN1;ESR1;F2R;F7;F10;FOXD2;GAS6;GNG3;GRB10;HIC1;HTR2A;IRAK1;LEP;LGALS1;LTBR;LTF;SMAD3;MSX1;MYO1C;NEDD4;NGF;POU5F1;PRKCA;PRKCZ;MAP2K3;MAP2K5;KLK6;PTGIR;PTPN6;RHEB;S100A4;SSTR4;STAT3;TBX1;TGFB1I1;TLR3;TP73;VEGFA;WNT10B;ZP3;TNFSF11;CFLAR;LPAR2;LY86;AKAP12;HDAC6;AGPAT2;GIPC1;TRAF3IP2;IL24;RBPMS;MAP4K1;PLA2R1;BRD4;MACF…
GO:0010647	0.000491573	1.48143	68.8731	96	912	positive regulation of cell communication	ACVRL1;ADAM8;ADORA2B;AGT;ANGPT1;AR;ARRB2;BMP7;CAT;CD8A;DAB2;DFNA5;DRD1;DRD4;GPR183;ELANE;ERN1;ESR1;F2R;F7;F10;FOXD2;GAS6;GNG3;GRB10;HIC1;HTR2A;IRAK1;LEP;LGALS1;LTBR;LTF;SMAD3;MECP2;MSX1;MYO1C;NEDD4;NGF;POU5F1;PRKCA;PRKCZ;MAP2K3;MAP2K5;KLK6;PTGIR;PTPN6;RHEB;S100A4;SSTR4;STAT3;TBX1;TGFB1I1;TLR3;TP73;VEGFA;WNT10B;ZP3;TNFSF11;CFLAR;LPAR2;LY86;AKAP12;HDAC6;AGPAT2;GIPC1;TRAF3IP2;IL24;RBPMS;MAP4K1;PLA2R…
GO:0030154	0.000492155	1.28628	214.926	258	2846	cell differentiation	ACTB;ACVRL1;ADAM8;AP2A2;AGT;AKT2;ALOX12;ALOX15B;ANGPT1;ANK3;APOB;APOD;APOE;FAS;AQP3;AR;ARHGDIA;RHOH;ASCL2;BAI1;PRDM1;BMP7;FOXL2;BRCA1;ZFP36L1;CACNA1F;CACNB2;CACNB3;CAPN2;CASP3;CBFA2T3;CCK;CD8A;CLN5;COL2A1;COL6A3;COL13A1;KLF6;CRMP1;CRYAB;NKX2-5;CYP1A1;DAB2;DFNA5;DMPK;DOCK2;DRD1;DTX1;GPR183;TYMP;ELF3;MARK2;CLN8;ESR1;F2R;FES;FHL2;FKBP4;FOXD2;GAS6;GDNF;SFN;GRB2;HLF;HLX;HOXA9;HOXA13;HOXB3;HOXB5;HOXD9;…
GO:0040011	0.000493282	1.40351	98.4009	130	1303	locomotion	ACTB;ACVRL1;ADAM8;ADAM10;AP2A2;AGT;AKT2;ALOX12;ALOX15B;ANGPT1;ANK3;APOB;APOD;APOE;ARRB2;BMP7;BRCA1;DDR1;CACNB2;CACNB3;CCK;CHRM1;COL2A1;COL6A3;CRMP1;DAB2;DBH;DNAH8;DOCK2;DPEP1;DRD1;TYMP;ELANE;MARK2;ENPEP;F2R;F7;F10;FES;FOXD2;GAS6;GAS8;GDNF;GRB2;CXCL2;HAS1;HRH1;HRG;HTR1D;CXCR2;KCNQ2;KCNQ3;LEP;ABLIM1;LOXL2;LSP1;SMAD3;SMAD7;MATN2;MPP1;MYO1C;NBL1;NEDD4;DDR2;SERPINE1;PAX3;PITX2;PRKCA;PRKCZ;MAP2K5;PRKX;…
GO:0051050	0.000573917	1.63786	39.1187	60	518	positive regulation of transport	ADAM8;ADORA2B;AGT;AHSG;AKT2;ALOX15B;ANGPT1;ANK3;APOE;ARRB2;CACNB2;CHRM1;NKX2-5;DAB2;DOCK2;DRD1;DRD4;F2R;GAS6;GDNF;GLRA1;SFN;LEP;SMAD3;MYO1C;NEDD4;SERPINE1;POU5F1;PRKCZ;PRSS8;PTCH1;SGK1;TLR3;VEGFA;WIPF1;ZP3;CLTCL1;CYP4F2;CAMK1;TNFSF11;F2RL3;GSTO1;TNFSF15;RBPMS;NLRP1;PLA2R1;MLC1;ACSL6;NEDD4L;NCS1;GREM1;PYCARD;CALY;TRPV2;UACA;CAMK1D;SGIP1;C1QTNF2;TMEM173;FAM132A
GO:0035107	0.000588596	2.36876	10.3461	22	137	appendage morphogenesis	BMP7;COL2A1;HOXA13;HOXD9;HOXD10;HOXD12;HOXD13;MSX1;PITX1;PITX2;PTCH1;TFAP2A;ZBTB16;ALX1;GDF5;TBX4;GREM1;PRRX2;SALL4;ZNF358;FMN1;EVX2
GO:0035108	0.000588596	2.36876	10.3461	22	137	limb morphogenesis	BMP7;COL2A1;HOXA13;HOXD9;HOXD10;HOXD12;HOXD13;MSX1;PITX1;PITX2;PTCH1;TFAP2A;ZBTB16;ALX1;GDF5;TBX4;GREM1;PRRX2;SALL4;ZNF358;FMN1;EVX2
GO:0045807	0.000640317	3.0865	5.28631	14	70	positive regulation of endocytosis	AHSG;ANGPT1;ARRB2;DAB2;DOCK2;GAS6;SERPINE1;VEGFA;NEDD4L;GREM1;PYCARD;CALY;CAMK1D;SGIP1
GO:0023056	0.000667091	1.4684	68.6465	95	909	positive regulation of signaling	ACVRL1;ADAM8;ADORA2B;AGT;ANGPT1;AR;ARRB2;BMP7;CAT;CD8A;DAB2;DFNA5;DRD1;DRD4;GPR183;ELANE;ERN1;ESR1;F2R;F7;F10;FOXD2;GAS6;GNG3;GRB10;HIC1;HTR2A;IRAK1;LEP;LGALS1;LTBR;LTF;SMAD3;MECP2;MSX1;MYO1C;NEDD4;NGF;POU5F1;PRKCA;PRKCZ;MAP2K3;MAP2K5;KLK6;PTGIR;PTPN6;RHEB;S100A4;SSTR4;STAT3;TBX1;TGFB1I1;TLR3;TP73;VEGFA;WNT10B;ZP3;TNFSF11;CFLAR;LPAR2;LY86;AKAP12;HDAC6;AGPAT2;GIPC1;TRAF3IP2;IL24;RBPMS;MAP4K1;PLA2R…
GO:0001667	0.000696137	2.00431	16.8407	31	223	ameboidal cell migration	ACVRL1;AGT;ALOX12;ANGPT1;APOE;FOXD2;GDNF;HAS1;HRG;LOXL2;DDR2;PAX3;PITX2;PRKCA;MAP2K5;PRKX;PRSS3;S100A2;CXCL12;SOX10;TBX1;VEGFA;VIL1;BCAR1;HDAC6;GIPC1;MACF1;GREM1;SRPX2;PLEKHG5;DAB2IP
GO:0032332	0.000757259	7.37919	1.2083	6	16	positive regulation of chondrocyte differentiation	ACVRL1;LOXL2;SMAD3;ZBTB16;GDF5;PKDCC
GO:0030198	0.00082209	1.8095	23.7884	40	315	extracellular matrix organization	ADAM10;AGT;BMP7;DDR1;COL2A1;COL6A3;COL7A1;COL12A1;COL13A1;CTSK;DCN;DPT;ELANE;ELF3;ELN;GAS6;LOXL2;SMAD3;MATN3;MYF5;DDR2;P4HB;SERPINE1;PLEC;PLOD2;PRKCA;TFAP2A;TNXB;GDF5;ADAMTS2;SPOCK2;EMILIN1;ABI3BP;GREM1;LEPREL1;RXFP1;VWA1;CCDC80;TMPRSS6;VMO1
GO:0008015	0.000849829	1.74053	27.7154	45	367	blood circulation	ACVRL1;ADORA2B;AGT;ALOX12;ANGPT1;APOE;AR;NKX2-5;DBH;DES;DMPK;DRD1;ELN;ENPEP;EPB41;EPHX2;F2R;GAS6;HRH1;HRC;HRH2;HTR1A;HTR1D;HTR2A;KCNJ12;LEP;SMAD7;MECP2;MYL2;NPY;NPPA;NPR2;PRKCA;MAP2K3;CXCL12;SGK1;TACR3;TBXA2R;TPM1;VEGFA;CYP4F2;TCAP;GSTO1;NEDD4L;NAV2
GO:0030326	0.000855584	2.47332	8.60914	19	114	embryonic limb morphogenesis	BMP7;HOXA13;HOXD9;HOXD10;HOXD12;HOXD13;MSX1;PITX1;PITX2;PTCH1;TFAP2A;ZBTB16;ALX1;GDF5;TBX4;GREM1;PRRX2;SALL4;ZNF358
GO:0035113	0.000855584	2.47332	8.60914	19	114	embryonic appendage morphogenesis	BMP7;HOXA13;HOXD9;HOXD10;HOXD12;HOXD13;MSX1;PITX1;PITX2;PTCH1;TFAP2A;ZBTB16;ALX1;GDF5;TBX4;GREM1;PRRX2;SALL4;ZNF358
GO:0043542	0.000855584	2.47332	8.60914	19	114	endothelial cell migration	ACVRL1;AGT;ALOX12;ANGPT1;APOE;HRG;LOXL2;PRKCA;MAP2K5;PRKX;PRSS3;S100A2;VEGFA;BCAR1;GIPC1;GREM1;SRPX2;PLEKHG5;DAB2IP
GO:0001501	0.000858727	1.69669	30.8872	49	409	skeletal system development	ACP5;ACVRL1;AHSG;BMP7;CDX1;CHAD;COL2A1;COL12A1;COL13A1;FOXD2;HOXA13;HOXB1;HOXB3;HOXB5;HOXC5;HOXC6;HOXD9;HOXD10;HOXD12;HOXD13;LEP;LOXL2;SMAD3;MATN3;MSX1;MYF5;NPR2;DDR2;PITX1;PITX2;PRKCA;TBX1;TBX15;TCF15;TFAP2A;CLEC3B;WNT10B;ZBTB16;ALX1;GDF5;TBX4;GREM1;PRRX2;CYTL1;HHIP;WNT5B;PKDCC;TWIST2;FMN1
GO:0003008	0.000867038	1.33304	132.082	166	1749	system process	SERPINA3;ACVRL1;ADCY2;ADCY3;ADORA2B;AP2A2;AGT;AKT2;ALOX12;ANGPT1;ANK3;APOE;FAS;AQP3;AQP5;AR;ARRB2;HCN2;CACNA1B;CACNA1F;CACNB2;CACNB3;CASP3;CCK;CEL;CHM;CHRM1;CHRNA2;CHRNB4;CHRND;CLN5;LTB4R;COL2A1;COMT;CRYAB;CRYZ;NKX2-5;DAB2;DBH;DDC;DES;DFNA5;NQO1;DMPK;DPP6;DRD1;DRD4;ELN;ENPEP;EPB41;EPHX2;CLN8;F2R;GABRA6;GABRR1;GAS6;GCHFR;GDNF;GLRA1;GNG3;GUCY2D;HOXD10;HRH1;HRC;HRH2;HTR1A;HTR1D;HTR2A;KCNA3;KCNJ3;KCN…
GO:0043062	0.000874599	1.80281	23.8639	40	316	extracellular structure organization	ADAM10;AGT;BMP7;DDR1;COL2A1;COL6A3;COL7A1;COL12A1;COL13A1;CTSK;DCN;DPT;ELANE;ELF3;ELN;GAS6;LOXL2;SMAD3;MATN3;MYF5;DDR2;P4HB;SERPINE1;PLEC;PLOD2;PRKCA;TFAP2A;TNXB;GDF5;ADAMTS2;SPOCK2;EMILIN1;ABI3BP;GREM1;LEPREL1;RXFP1;VWA1;CCDC80;TMPRSS6;VMO1
GO:0006936	0.000903131	1.88236	20.088	35	266	muscle contraction	ADORA2B;AGT;HCN2;CHRNB4;CHRND;LTB4R;CRYAB;NKX2-5;DES;DMPK;DRD1;F2R;GDNF;GLRA1;HRC;HTR1D;HTR2A;KCNJ12;SMAD7;MYL2;PGAM2;FXYD1;PRKCA;MAP2K3;SMTN;SLC6A8;TACR3;TBXA2R;TPM1;VIPR1;TCAP;P2RX6;MYOM2;GSTO1;TRIM63
GO:0048705	0.000911876	2.07895	14.1975	27	188	skeletal system morphogenesis	ACP5;BMP7;CDX1;CHAD;COL2A1;COL13A1;HOXB1;HOXB3;HOXB5;HOXD9;HOXD10;SMAD3;MSX1;MYF5;DDR2;TBX1;TBX15;TCF15;TFAP2A;WNT10B;ALX1;TBX4;GREM1;PRRX2;HHIP;TWIST2;FMN1
GO:2001300	0.000940674	16.3772	0.528631	4	7	lipoxin metabolic process	ALOX12;ALOX5AP;LTC4S;PTGR1
GO:0003013	0.000951798	1.72953	27.8664	45	369	circulatory system process	ACVRL1;ADORA2B;AGT;ALOX12;ANGPT1;APOE;AR;NKX2-5;DBH;DES;DMPK;DRD1;ELN;ENPEP;EPB41;EPHX2;F2R;GAS6;HRH1;HRC;HRH2;HTR1A;HTR1D;HTR2A;KCNJ12;LEP;SMAD7;MECP2;MYL2;NPY;NPPA;NPR2;PRKCA;MAP2K3;CXCL12;SGK1;TACR3;TBXA2R;TPM1;VEGFA;CYP4F2;TCAP;GSTO1;NEDD4L;NAV2
GO:0048513	0.000992919	1.28004	191.289	230	2533	organ development	ACP5;ACVRL1;ADAM8;AGT;AHSG;AKT2;ALDH1A3;ALOX12;ALOX15B;ANGPT1;APOD;FAS;AQP3;AQP5;AR;RHOH;ARRB2;ASCL2;PRDM1;BMP7;FOXL2;ZFP36L1;C1QB;CACNA1F;DDR1;CACNB2;CAPN2;CASP3;CBFA2T3;CD8A;CDX1;CHAD;CHRND;CLN5;CNTFR;COL2A1;COL6A3;COL7A1;COL13A1;KLF6;CRYAB;CST6;NKX2-5;CYP1A1;DAB2;DCN;DFNA5;DMPK;DOCK2;DRD1;DTX1;GPR183;ELF3;ELN;EMP1;ENPEP;CLN8;ESR1;F2R;F7;FES;FHL2;FKBP4;FOXD2;GAS6;GDNF;SFN;GRB2;HLF;HLX;HOXA9;HOX…
GO:0001558	0.00101345	1.81687	22.5046	38	298	regulation of cell growth	ACVRL1;ADAM10;AGT;ALOX12;APOE;DDR1;CDA;CHAD;CRYAB;FBP1;SFN;HRG;IGFBP1;SMAD3;MSX1;MYL2;NDUFS3;NGF;NPPA;MAP2K5;HTRA1;SGK1;SLIT3;VEGFA;WISP2;BCAR1;ESM1;FAM107A;GREM1;OSGIN1;TRPV2;TAF9B;CDHR2;RTN4;WFDC1;SCGB3A1;HTRA4;ZC3H12D
GO:0048260	0.00105568	4.68986	2.19004	8	29	positive regulation of receptor-mediated endocytosis	ANGPT1;ARRB2;DAB2;SERPINE1;VEGFA;NEDD4L;GREM1;SGIP1
GO:0042127	0.00109467	1.38442	92.4349	121	1224	regulation of cell proliferation	ACVRL1;ADAM10;AGT;ALDH3A1;ALOX12;ALOX15B;ANGPT1;APOD;APOE;AR;ASCL2;BAI1;PRDM1;BMP7;BRCA1;DDR1;CASP3;CCK;CHRM1;CNTFR;COMT;NKX2-5;DBH;DFNA5;DPT;GPR183;ELANE;ESR1;F2R;FES;LRRC32;GAS6;GAS8;SFN;HLX;HOXD13;HRG;HTR1A;HTR2A;CXCR2;IRAK1;LEP;SMAD3;MECP2;FOXO4;MSX1;NGF;DDR2;SERPINE1;PAX3;SERPINF1;PITX2;PRKCA;PRKCZ;MAP2K5;PTCH1;PTGIR;PTPN6;RAC2;RARRES1;RARRES3;S100A6;CLEC11A;CCL23;SGK1;SLIT3;SOX10;SSTR4;SSTR…
GO:0035637	0.00114986	1.47651	59.5088	83	788	multicellular organismal signaling	ADCY2;ADCY3;AP2A2;AGT;AKT2;ANK3;APOE;ARRB2;HCN2;CACNA1B;CACNB2;CACNB3;CHRM1;CHRNA2;CHRNB4;CHRND;COMT;DBH;DDC;NQO1;DMPK;DPP6;DRD1;DRD4;CLN8;GABRA6;GABRR1;GCHFR;GDNF;GLRA1;GNG3;HRH1;HRH2;HTR1D;HTR2A;KCNA3;KCNJ3;KCNJ12;KCNK2;KCNQ2;KCNQ3;MAL;MAOA;MECP2;MTNR1B;NEDD4;NGF;NPY;CLDN11;PDYN;PRKCA;PRKCZ;KLK6;RASGRF2;RIT2;SNCB;VIPR1;LRP8;COLQ;CAMK1;SYNGR1;SLC6A5;DLGAP2;SNCAIP;OLIG2;GIPC1;MGLL;NPTN;SLC38A2;PC…
GO:0070887	0.00115091	1.30958	145.676	180	1929	cellular response to chemical stimulus	ACVRL1;ADAM8;ADAM10;ADCY2;ADCY3;AP2A2;AGT;AHSG;AKT2;ALOX12;ALOX5AP;APOB;APOE;FAS;ARHGDIA;ARRB2;PRDM1;BMP7;BRCA1;CASP3;CAT;CIDEA;CNTFR;COL2A1;COMT;KLF6;CRK;CRYZ;CYP1A1;CYP2C18;DAB2;DDC;NQO1;DOK1;DPEP1;DRD1;EIF4B;EPHX2;ERN1;ESR1;F7;FBP1;GAS6;GNG3;GRB2;GRB10;GSTM5;HAS1;HRH1;HRG;IFNGR2;IGFBP1;CXCR2;IRAK1;JAK3;KPNA5;KRT18;LEP;LGALS1;LTF;SMAD3;SMAD7;MAOA;MGMT;CIITA;FOXO4;MPP1;MT1M;MT2A;MX2;MYO1C;NBL1;N…
GO:0042221	0.00118598	1.25808	224.668	265	2975	response to chemical stimulus	ABCA3;ACP5;ACTB;ACVRL1;ADAM8;ADAM10;ADCY2;ADCY3;AP2A2;AGT;AHSG;AKT2;ALDH3A1;ALOX12;ALOX5AP;ANGPT1;ANK3;APOB;APOD;APOE;FAS;AQP3;AR;ARHGDIA;ARRB2;PRDM1;BMP7;BRCA1;CACNB2;CACNB3;CASP3;CAT;CCK;CES1;CHRNB4;CIDEA;CNTFR;COL2A1;COL6A3;COMT;KLF6;CPN1;CRK;CRMP1;CRYAB;CRYZ;CYP1A1;CYP2C18;DAB2;DBH;DCN;DDC;NQO1;DOCK2;DOK1;DPEP1;DRD1;DRD4;TYMP;EIF4B;ELANE;EPHX2;ERN1;ESR1;F2R;F7;FBP1;FES;FHL2;FOXD2;GAS6;GDNF;GN…
GO:0007275	0.00120569	1.23071	310.306	355	4109	multicellular organismal development	ACP5;ACTB;ACVRL1;ADAM8;ADAM10;AP2A2;AGT;AHSG;AKT2;ALDH1A3;ALOX12;ALOX15B;ANGPT1;ANK3;APOB;APOD;APOE;FAS;AQP3;AQP5;AR;ARHGDIA;RHOH;ARRB2;ASCL2;BAI1;PRDM1;BMP7;FOXL2;ZFP36L1;BST1;C1QB;CACNA1F;DDR1;CACNB2;CACNB3;CAPN2;CASP3;CAT;CBFA2T3;CCK;CD8A;CDX1;CHAD;CHM;CHRM1;CHRND;CLN5;CNTFR;COL2A1;COL6A3;COL7A1;COL12A1;COL13A1;KLF6;CRMP1;CRYAB;CST6;NKX2-5;CYP1A1;DAB2;DCN;DDC;TIMM8A;DFNA5;DMPK;DOCK2;DRD1;DTX1;…
GO:0019372	0.00122972	8.7788	0.906225	5	12	lipoxygenase pathway	ALOX12;ALOX5AP;ALOX15B;GPX4;LTC4S
GO:0042053	0.00122972	8.7788	0.906225	5	12	regulation of dopamine metabolic process	COMT;DRD1;DRD4;HTR1A;TACR3
GO:0007519	0.00124021	1.94816	16.6896	30	221	skeletal muscle tissue development	FOXL2;CACNB2;CAPN2;CHRND;NKX2-5;DCN;DMPK;ELN;F2R;HLF;HLX;HOXD9;HOXD10;MYF5;NEDD4;PITX1;PITX2;SORT1;TBX1;WNT10B;ADAM12;CFLAR;VAMP5;NUPR1;SRPK3;FOXP1;RBM38;HIVEP3;VGLL2;DOK7
GO:0008285	0.00133886	1.56739	41.3087	61	547	negative regulation of cell proliferation	ACVRL1;AGT;ALOX15B;APOD;APOE;AR;ASCL2;BAI1;PRDM1;BMP7;DDR1;CASP3;COMT;DFNA5;DPT;F2R;LRRC32;GAS8;SFN;HRG;SMAD3;FOXO4;MSX1;SERPINF1;PRKCA;PTCH1;PTGIR;PTPN6;RARRES1;RARRES3;CCL23;SLIT3;SSTR4;SSTR5;STRN;TFAP2A;TGFB1I1;TGIF1;WNT10B;ZBTB16;GDF5;SRPX;IFITM1;TNFRSF14;PTGES;SPEG;DLC1;GPNMB;IL24;TENC1;KANK2;NKX2-8;NUPR1;GREM1;NOX4;LEPREL1;RBM38;WFDC1;PDCD1LG2;TWIST2;DAB2IP
GO:0090287	0.00136192	2.15677	11.7054	23	155	regulation of cellular response to growth factor stimulus	AGT;CIDEA;DAB2;GRB10;HRG;SMAD3;SMAD7;MYO1C;NEDD4;NGF;PPP1CB;HTRA1;TGFB1I1;VEGFA;GIPC1;NEDD4L;NPTN;TRIM33;HHIP;TMEM204;DAB2IP;DAND5;HTRA4
GO:0048518	0.00137147	1.23601	276.399	319	3660	positive regulation of biological process	ACTB;ACVRL1;ADAM8;ADAM10;ADCY2;ADCY3;ADORA2B;AGT;AHSG;AKT2;ALDH3A1;ALDH1A3;ALOX12;ALOX5AP;ALOX15B;ANGPT1;ANK3;AIRE;APOB;APOE;FAS;AQP3;AR;ARHGDIA;ARRB2;PRDM1;BMP7;FOXL2;BRCA1;C1QB;C1R;C2;CACNB2;CACNB3;CASP3;CAT;CBFA2T3;CCK;CCND3;CD8A;CD79B;CDX1;CHRM1;CIDEA;CNTFR;COMT;KLF6;CRK;NKX2-5;CTSK;DAB2;DBH;DFNA5;NQO1;DOCK2;DRD1;DRD4;GPR183;ELANE;ELF3;MARK2;EPHX2;ERN1;ESR1;F2R;F7;F10;F11;FES;FHL2;FOXD2;LRRC3…
GO:0007186	0.00138615	1.52186	48.0299	69	636	G-protein coupled receptor signaling pathway	ADCY2;ADCY3;ADORA2B;AGT;APOE;ARRB2;BAI1;CCK;ENTPD2;CD97;CHRM1;LTB4R;DRD1;DRD4;GPR183;ESR1;F2R;GABRA6;GABRR1;GLRA1;GNG3;GPR1;GPR25;GUCY2D;HRH1;HRH2;HTR1A;HTR1D;HTR2A;CXCR2;KCNK2;MC2R;MTNR1B;NPY;PDYN;PENK;PRKCA;KLK6;PTGIR;PTPN6;RGR;SORT1;CCL23;CXCL12;SSTR4;SSTR5;TACR3;TBXA2R;VIPR1;DGKD;F2RL3;LPAR2;BCAR1;AKAP12;GNA14;GIPC1;GPR75;AKAP10;NXPH3;MGLL;GPSM1;CALY;RXFP3;RXFP1;CERK;DGKH;ADCY4;GPR133;CERKL
GO:0007166	0.00159449	1.26733	189.25	226	2506	cell surface receptor signaling pathway	ACTB;ACVRL1;ADAM10;ADCY2;ADCY3;ADORA2B;AP2A2;AGT;AHSG;AKT2;ANGPT1;APOD;APOE;FAS;AR;ARHGDIA;ARRB2;BAI1;PRDM1;BMP7;DDR1;CACNB3;CASP3;CCK;CD7;CD8A;ENTPD2;CD70;CD79B;CD97;CDA;CHRM1;CIDEA;LTB4R;CNTFR;KLF6;CRK;NKX2-5;DAB2;DOK1;DRD1;DRD4;DTX1;GPR183;EIF4B;MARK2;ESR1;F2R;F7;FOXD2;GABRA6;GABRR1;GAS6;GDNF;GLRA1;GNG3;GP1BB;GPR1;GPR25;GRB2;GRB10;GUCY2D;HIC1;HOXA13;HRH1;HRG;HRH2;HTR1A;HTR1D;HTR2A;IFNGR2;IGFBP…
GO:0048704	0.00161314	2.64525	6.41909	15	85	embryonic skeletal system morphogenesis	BMP7;COL2A1;HOXB1;HOXB3;HOXB5;HOXD9;HOXD10;SMAD3;MYF5;TBX1;TBX15;TFAP2A;ALX1;PRRX2;TWIST2
GO:0002325	0.0016214	36.8211	0.302075	3	4	natural killer cell differentiation involved in immune response	PGLYRP1;PGLYRP2;PGLYRP3
GO:0032815	0.0016214	36.8211	0.302075	3	4	negative regulation of natural killer cell activation	PGLYRP1;PGLYRP2;PGLYRP3
GO:0032824	0.0016214	36.8211	0.302075	3	4	negative regulation of natural killer cell differentiation	PGLYRP1;PGLYRP2;PGLYRP3
GO:0032826	0.0016214	36.8211	0.302075	3	4	regulation of natural killer cell differentiation involved in immune response	PGLYRP1;PGLYRP2;PGLYRP3
GO:0032827	0.0016214	36.8211	0.302075	3	4	negative regulation of natural killer cell differentiation involved in immune response	PGLYRP1;PGLYRP2;PGLYRP3
GO:0042420	0.0016214	36.8211	0.302075	3	4	dopamine catabolic process	COMT;DBH;MAOA
GO:0016049	0.00164113	1.67649	28.6216	45	379	cell growth	ACVRL1;ADAM10;AGT;ALOX12;APOE;AR;DDR1;CDA;CHAD;CRYAB;EMP1;FBP1;FOXD2;SFN;HRG;IGFBP1;SMAD3;MSX1;MYL2;NDUFS3;NGF;NPPA;MAP2K5;HTRA1;SGK1;SLIT3;VEGFA;DGKD;WISP2;DCLK1;BCAR1;ESM1;FAM107A;NUPR1;GREM1;OSGIN1;TRPV2;TAF9B;CDHR2;RTN4;WFDC1;NDRG4;SCGB3A1;HTRA4;ZC3H12D
GO:0010631	0.00167397	2.16022	11.1768	22	148	epithelial cell migration	ACVRL1;AGT;ALOX12;ANGPT1;APOE;HRG;LOXL2;PRKCA;MAP2K5;PRKX;PRSS3;S100A2;VEGFA;VIL1;BCAR1;HDAC6;GIPC1;MACF1;GREM1;SRPX2;PLEKHG5;DAB2IP
GO:0090132	0.00167397	2.16022	11.1768	22	148	epithelium migration	ACVRL1;AGT;ALOX12;ANGPT1;APOE;HRG;LOXL2;PRKCA;MAP2K5;PRKX;PRSS3;S100A2;VEGFA;VIL1;BCAR1;HDAC6;GIPC1;MACF1;GREM1;SRPX2;PLEKHG5;DAB2IP
GO:0006928	0.00168833	1.33928	108.747	138	1440	cellular component movement	ACTB;ACVRL1;ADAM8;ADAM10;AP2A2;AGT;AKT2;ALOX12;ALOX15B;ANGPT1;ANK3;APOB;APOD;APOE;ARHGDIA;ARRB2;BMP7;BRCA1;DDR1;CACNB2;CACNB3;CCK;CD97;LTB4R;COL2A1;COL6A3;CRMP1;DAB2;DBH;DES;DNAH8;DNAH9;DPEP1;DRD1;ELANE;MARK2;ENPEP;F2R;F7;F10;FES;FOXD2;GAS6;GAS8;GDNF;GRB2;HAS1;HRH1;HRG;CXCR2;KCNQ2;KCNQ3;KIF3C;KIFC3;KIF25;STMN1;LEP;ABLIM1;LOXL2;LSP1;SMAD3;SMAD7;MATN2;MPP1;MYL2;MYO1C;NBL1;NPY;DDR2;SERPINE1;PAX3;PIT…
GO:0051270	0.00171738	1.57996	37.6083	56	498	regulation of cellular component movement	ACVRL1;ADAM8;ADAM10;AGT;AKT2;ALOX12;ALOX15B;ANGPT1;APOD;APOE;BRCA1;DAB2;DPEP1;DRD1;F2R;F7;F10;FES;GAS6;HAS1;HRG;STMN1;SMAD3;SMAD7;MPP1;MYO1C;NBL1;DDR2;SERPINE1;PITX2;PRKCA;MAP2K5;PRKX;CXCL12;SGK1;TFAP2A;TPM1;VEGFA;VIL1;ZP3;MADCAM1;IFITM1;BCAR1;HDAC6;DLC1;IL24;NEDD4L;MACF1;GREM1;SRPX2;PYCARD;NOX4;CAMK1D;RTN4;WNT5B;DAB2IP
GO:0009888	0.00183956	1.33178	111.692	141	1479	tissue development	ACVRL1;AGT;AHSG;AKT2;ALDH1A3;ALOX12;ALOX15B;APOD;AQP3;AR;BMP7;FOXL2;DDR1;CACNB2;CAPN2;CASP3;CHAD;CHRND;COL2A1;COL7A1;CST6;NKX2-5;CYP1A1;DAB2;DCN;DMPK;ELF3;ELN;EMP1;ESR1;F2R;FHL2;FOXD2;GAS6;GDNF;SFN;GRB2;HLF;HLX;HOXA13;HOXB3;HOXB5;HOXD9;HOXD10;HOXD13;HRH2;HSPA2;IGFBP1;LEP;LOXL2;LY6E;SMAD3;SMAD7;MEST;MGMT;FOXO4;MSX1;MYF5;MYL2;NEDD4;DDR2;PAX3;PITX1;PITX2;POU5F1;PPP2R2B;PRKCA;PRKX;KLK6;PTCH1;SORT1;S1…
GO:0042069	0.00187475	7.68089	0.981743	5	13	regulation of catecholamine metabolic process	COMT;DRD1;DRD4;HTR1A;TACR3
GO:0040007	0.00190708	1.4462	60.566	83	802	growth	ACVRL1;ADAM10;AGT;ALOX12;ALOX15B;APOD;APOE;AR;BMP7;DDR1;CDA;CHAD;CHRND;CRYAB;NKX2-5;ELANE;EMP1;ESR1;FBP1;FOXD2;GAS6;SFN;HLX;HOXD13;HRG;IGFBP1;LEP;LY6E;SMAD3;MSX1;MT1M;MT2A;MYL2;NDUFS3;NGF;NPPA;DDR2;PEG3;MAP2K5;KLK6;HTRA1;PTCH1;SGK1;SLIT3;SOX10;STAT3;VEGFA;WNT10B;ZP3;GDF5;DGKD;STC2;CFLAR;WISP2;PGLYRP1;DCLK1;BCAR1;KAT5;ESM1;FAM107A;TENC1;BRD4;NUPR1;GREM1;OSGIN1;TRPV2;TAF9B;CDHR2;RTN4;SALL4;WFDC1;ST…
GO:0010810	0.0019622	2.34102	8.53362	18	113	regulation of cell-substrate adhesion	ACVRL1;APOD;DDR1;DAB2;HRG;LGALS1;SMAD3;MYF5;SERPINE1;PRKCZ;VEGFA;EMILIN1;MACF1;ABI3BP;GREM1;PLEKHA2;CCDC80;RELL2
GO:0051272	0.00201721	1.8375	18.7286	32	248	positive regulation of cellular component movement	ADAM8;ADAM10;AGT;AKT2;ALOX12;ANGPT1;DAB2;DRD1;F2R;F7;F10;GAS6;STMN1;SMAD3;MYO1C;DDR2;SERPINE1;PRKCA;CXCL12;TFAP2A;VEGFA;VIL1;ZP3;MADCAM1;BCAR1;HDAC6;SRPX2;PYCARD;NOX4;CAMK1D;WNT5B;DAB2IP
GO:0009790	0.00202312	1.40608	71.9693	96	953	embryo development	ACVRL1;ADAM10;ALDH1A3;ANGPT1;APOB;AR;ASCL2;PRDM1;BMP7;FOXL2;CAPN2;COL2A1;NKX2-5;CYP1A1;DAB2;ELF3;FOXD2;GDNF;GRB2;HLX;HOXA13;HOXB1;HOXB3;HOXB5;HOXC5;HOXC6;HOXD9;HOXD10;HOXD12;HOXD13;KRT19;LY6E;SMAD3;MECP2;FOXO4;MSX1;MYF5;NEK2;PAX3;PEG3;PITX1;PITX2;POU5F1;MAP2K5;PSMC3;PTCH1;SOX10;TBX1;TBX15;TCF7;TCF15;TFAP2A;TGFB1I1;TGIF1;TPI1;TPM1;UBE2A;VEGFA;ZBTB16;ZP3;LUZP1;PAX8;ALX1;MADCAM1;GDF5;FOXN1;TCAP;TBX4…
GO:0008283	0.00205121	1.31558	121.057	151	1603	cell proliferation	ACVRL1;ADAM10;AGT;ALDH3A1;ALOX12;ALOX15B;ANGPT1;APOD;APOE;AR;ASCL2;BAI1;PRDM1;BMP7;BRCA1;DDR1;CASP3;CBFA2T3;CCK;CCND3;CD70;CHRM1;CNTFR;COMT;NKX2-5;CYP1A1;DAB2;DBH;DFNA5;DOCK2;DPH1;DPT;GPR183;ELANE;ELN;EMP1;ENPEP;ESR1;F2R;FES;LRRC32;GAS6;GAS8;SFN;HLCS;HLX;HOXD13;HRG;HTR1A;HTR2A;CXCR2;IRAK1;LEP;LOXL2;SMAD3;MECP2;FOXO4;MSX1;NDP;NGF;NPY;DDR2;SERPINE1;PAX3;PDK1;SERPINF1;PITX2;PRKCA;PRKCZ;MAP2K5;PRKX;P…
GO:0007200	0.00205297	2.95899	4.68216	12	62	phospholipase C-activating G-protein coupled receptor signaling pathway	AGT;CHRM1;LTB4R;DRD1;ESR1;F2R;HRH1;HTR2A;CXCR2;F2RL3;GNA14;RXFP3
GO:0035136	0.00207005	3.69415	2.94523	9	39	forelimb morphogenesis	HOXA13;HOXD9;HOXD10;MSX1;TFAP2A;ZBTB16;GDF5;ZNF358;FMN1
GO:0035137	0.00207005	3.69415	2.94523	9	39	hindlimb morphogenesis	HOXD9;HOXD10;MSX1;PITX1;PITX2;PTCH1;ZBTB16;GDF5;FMN1
GO:0048869	0.00208145	1.24074	228.746	267	3029	cellular developmental process	ACTB;ACVRL1;ADAM8;AP2A2;AGT;AKT2;ALOX12;ALOX15B;ANGPT1;ANK3;APOB;APOD;APOE;FAS;AQP3;AR;ARHGDIA;RHOH;ASCL2;BAI1;PRDM1;BMP7;FOXL2;BRCA1;ZFP36L1;CACNA1F;CACNB2;CACNB3;CAPN2;CASP3;CBFA2T3;CCK;CD8A;CLN5;COL2A1;COL6A3;COL13A1;KLF6;CRMP1;CRYAB;NKX2-5;CYP1A1;DAB2;DFNA5;DMPK;DOCK2;DRD1;DTX1;GPR183;TYMP;ELF3;MARK2;CLN8;ESR1;F2R;FES;FHL2;FKBP4;FOXD2;GAS6;GDNF;SFN;GRB2;HLF;HLX;HOXA9;HOXA13;HOXB3;HOXB5;HOXD9;…
GO:0060485	0.00216035	2.03449	12.8382	24	170	mesenchyme development	BMP7;NKX2-5;DAB2;FOXD2;GDNF;LOXL2;SMAD3;SMAD7;MSX1;NEDD4;PAX3;PITX2;S100A4;SOX10;TBX1;TFAP2A;TGFB1I1;ALX1;GREM1;RTN4;WNT10A;DPPA2;DAB2IP;CYP26C1
GO:0032502	0.00220297	1.20818	351.615	395	4656	developmental process	ACP5;ACTB;ACVRL1;ADAM8;ADAM10;AP2A2;AGT;AHSG;AKT2;ALDH3A1;ALDH1A3;ALOX12;ALOX15B;ANGPT1;ANK3;APOB;APOD;APOE;FAS;AQP3;AQP5;AR;ARHGDIA;RHOH;ARRB2;ASCL2;BAI1;PRDM1;BMP7;FOXL2;BRCA1;ZFP36L1;BST1;C1QB;CACNA1F;DDR1;CACNB2;CACNB3;CAPN2;CASP3;CAT;CBFA2T3;CCK;CD8A;CDX1;CHAD;CHM;CHRM1;CHRND;CLN5;CNTFR;COL2A1;COL6A3;COL7A1;COL12A1;COL13A1;KLF6;CRMP1;CRYAB;CST6;NKX2-5;CYP1A1;DAB2;DCN;DDC;TIMM8A;DFNA5;NQO1;DM…
GO:0006690	0.00230237	2.53598	6.64565	15	88	icosanoid metabolic process	ALOX12;ALOX5AP;ALOX15B;CBR1;CYP1A1;DPEP1;EPHX2;GGT5;GPX4;LTC4S;SSTR4;CYP4F2;PTGES;MGLL;PTGR1
GO:1901568	0.00230237	2.53598	6.64565	15	88	fatty acid derivative metabolic process	ALOX12;ALOX5AP;ALOX15B;CBR1;CYP1A1;DPEP1;EPHX2;GGT5;GPX4;LTC4S;SSTR4;CYP4F2;PTGES;MGLL;PTGR1
GO:0014031	0.0023143	2.18787	10.044	20	133	mesenchymal cell development	BMP7;DAB2;FOXD2;GDNF;LOXL2;SMAD3;SMAD7;MSX1;PAX3;PITX2;S100A4;SOX10;TBX1;TFAP2A;TGFB1I1;ALX1;GREM1;RTN4;DAB2IP;CYP26C1
GO:0048864	0.00232132	1.85926	17.3693	30	230	stem cell development	ASCL2;BMP7;DAB2;FOXD2;GDNF;LOXL2;SMAD3;SMAD7;MSX1;PAX3;PITX2;POU5F1;S100A4;SOX10;STAT3;TBX1;TFAP2A;TGFB1I1;PAX8;ALX1;TCL1A;MED7;GREM1;RTN4;SALL4;TCF7L1;ZNF358;DPPA2;DAB2IP;CYP26C1
GO:0009653	0.00243683	1.27359	159.193	192	2108	anatomical structure morphogenesis	ACP5;ACTB;ACVRL1;ADAM8;AP2A2;AGT;ALDH1A3;ALOX12;ANGPT1;ANK3;APOB;APOD;APOE;AQP3;AQP5;AR;ARHGDIA;BAI1;PRDM1;BMP7;FOXL2;BRCA1;ZFP36L1;CACNA1F;DDR1;CACNB2;CACNB3;CAPN2;CCK;CDX1;CHAD;COL2A1;COL6A3;COL13A1;CRMP1;CRYAB;CST6;NKX2-5;DAB2;DCN;TYMP;ELF3;ELN;MARK2;ENPEP;ESR1;F2R;FES;FHL2;FOXD2;GDNF;GRB2;HLX;HOXA13;HOXB1;HOXB3;HOXB5;HOXD9;HOXD10;HOXD12;HOXD13;HRG;HRH2;KCNQ2;KCNQ3;KRT18;KRT19;STMN1;LIG1;ABLIM…
GO:0045785	0.00253227	2.16852	10.1195	20	134	positive regulation of cell adhesion	ADAM8;ALOX12;ANGPT1;BMP7;DAB2;HRG;LGALS1;SMAD3;SMAD7;PRKCA;PRKCZ;TPM1;VEGFA;TNFSF11;FSTL3;EMILIN1;ABI3BP;PLEKHA2;CCDC80;RELL2
GO:0090130	0.00256714	2.077	11.5544	22	153	tissue migration	ACVRL1;AGT;ALOX12;ANGPT1;APOE;HRG;LOXL2;PRKCA;MAP2K5;PRKX;PRSS3;S100A2;VEGFA;VIL1;BCAR1;HDAC6;GIPC1;MACF1;GREM1;SRPX2;PLEKHG5;DAB2IP
GO:0002685	0.0025803	2.50153	6.72117	15	89	regulation of leukocyte migration	ADAM8;ADAM10;APOD;F7;GAS6;MPP1;NBL1;SERPINE1;CXCL12;VEGFA;ZP3;MADCAM1;GREM1;PYCARD;CAMK1D
GO:2000147	0.00263037	1.82126	18.2755	31	242	positive regulation of cell motility	ADAM8;ADAM10;AGT;AKT2;ALOX12;ANGPT1;DAB2;DRD1;F2R;F7;F10;GAS6;SMAD3;MYO1C;DDR2;SERPINE1;PRKCA;CXCL12;TFAP2A;VEGFA;VIL1;ZP3;MADCAM1;BCAR1;HDAC6;SRPX2;PYCARD;NOX4;CAMK1D;WNT5B;DAB2IP
GO:0051090	0.00267568	1.67012	26.1295	41	346	regulation of sequence-specific DNA binding transcription factor activity	ADAM8;AGT;AR;ARRB2;BMP7;FOXL2;CAT;ESR1;FOXD2;GAS6;GTF2A2;IRAK1;LTF;SMAD7;FOXO4;NDP;NGF;DDR2;PRKCZ;MAP2K5;PTCH1;SGK1;TAF12;TLR3;VEGFA;WNT10B;LRP8;FOXN1;TNFSF11;CFLAR;WWP2;GREM1;FOXP1;PYCARD;CYTL1;CAMK1D;SIGIRR;MTDH;NFAM1;DAB2IP;FOXR1
GO:0001952	0.00271547	2.84477	4.8332	12	64	regulation of cell-matrix adhesion	ACVRL1;APOD;DDR1;HRG;SMAD3;MYF5;SERPINE1;PRKCZ;VEGFA;MACF1;GREM1;PLEKHA2
GO:0045907	0.00282149	5.26931	1.51037	6	20	positive regulation of vasoconstriction	DBH;F2R;HRH1;HRH2;HTR2A;TBXA2R
GO:0003012	0.00283075	1.71365	23.0332	37	305	muscle system process	ADORA2B;AGT;HCN2;CHRNB4;CHRND;LTB4R;CRYAB;NKX2-5;DES;DMPK;DRD1;F2R;GDNF;GLRA1;HRC;HTR1D;HTR2A;KCNJ12;SMAD7;MYL2;NPPA;PGAM2;FXYD1;PRKCA;MAP2K3;SMTN;SLC6A8;TACR3;TBXA2R;TPM1;VIPR1;TCAP;CFLAR;P2RX6;MYOM2;GSTO1;TRIM63
GO:1901888	0.00298665	3.46276	3.09627	9	41	regulation of cell junction assembly	ACVRL1;APOD;HRG;SMAD3;MYO1C;VEGFA;NEDD4L;MACF1;GREM1
GO:0042135	0.00299445	9.82489	0.679669	4	9	neurotransmitter catabolic process	COMT;MAOA;COLQ;LRTOMT
GO:0045595	0.00300244	1.35938	83.5237	108	1106	regulation of cell differentiation	ACVRL1;ADAM8;AGT;ALOX12;ALOX15B;APOB;APOE;FAS;AQP3;AR;ARHGDIA;ASCL2;PRDM1;BMP7;NKX2-5;DAB2;DMPK;DTX1;MARK2;FES;FKBP4;GAS6;GDNF;HLX;HOXA9;HOXB3;JAK3;LEP;LGALS1;LOXL2;SMAD3;SMAD7;FOXO4;MSX1;MYF5;NBL1;NEDD4;NGF;DDR2;SERPINF1;POU5F1;PRKCA;PRKCZ;PRKX;KLK6;PTCH1;PTPN6;SOX10;STAT3;TBX1;TCF4;TFAP2A;TGFB1I1;TGIF1;TLR3;TP73;VEGFA;WNT10B;ZBTB16;LRP8;PAX8;TCL1A;GDF5;FOXN1;OGT;IFITM1;CAMK1;TNFSF11;CFLAR;PGLYR…
GO:0043270	0.00311688	2.17353	9.59088	19	127	positive regulation of ion transport	ANK3;ARRB2;CACNB2;CHRM1;NKX2-5;DRD1;DRD4;F2R;GDNF;LEP;PRSS8;ZP3;CYP4F2;TNFSF11;F2RL3;PLA2R1;ACSL6;NEDD4L;TRPV2
GO:0046824	0.0031273	2.53959	6.19254	14	82	positive regulation of nucleocytoplasmic transport	DAB2;GAS6;SFN;LEP;SMAD3;NEDD4;POU5F1;TLR3;WIPF1;CAMK1;RBPMS;GREM1;UACA;TMEM173
GO:0048762	0.00316231	2.07679	11.0257	21	146	mesenchymal cell differentiation	BMP7;DAB2;FOXD2;GDNF;LOXL2;SMAD3;SMAD7;MSX1;PAX3;PITX2;S100A4;SOX10;TBX1;TFAP2A;TGFB1I1;ALX1;GREM1;RTN4;WNT10A;DAB2IP;CYP26C1
GO:0009792	0.00336143	1.49702	42.9702	61	569	embryo development ending in birth or egg hatching	ACVRL1;ADAM10;ANGPT1;APOB;AR;ASCL2;PRDM1;BMP7;CAPN2;COL2A1;NKX2-5;CYP1A1;DAB2;ELF3;GRB2;HOXB1;HOXB3;HOXB5;HOXC5;HOXC6;HOXD9;HOXD10;KRT19;LY6E;SMAD3;MSX1;MYF5;NEK2;PAX3;PEG3;PITX2;POU5F1;PSMC3;PTCH1;SOX10;TBX1;TBX15;TCF7;TCF15;TFAP2A;TGIF1;TPM1;UBE2A;VEGFA;ZP3;LUZP1;ALX1;TCAP;DNAJB6;SPEG;DLC1;BRD4;PRRX2;SEMA4C;SALL4;HOPX;CTHRC1;TWIST2;TAF8;ZFP42;ZNF358
GO:0071363	0.00341615	1.48103	45.5378	64	603	cellular response to growth factor stimulus	ACVRL1;ADCY2;ADCY3;AP2A2;AGT;APOE;ARHGDIA;ARRB2;CASP3;CAT;CIDEA;COL2A1;CRK;DAB2;DDC;GAS6;GRB2;GRB10;HAS1;HRG;IRAK1;SMAD3;SMAD7;FOXO4;MYO1C;NEDD4;NGF;SERPINE1;PPP1CB;PRKCA;PRKCZ;MAP2K5;HTRA1;RASGRF2;RIT2;SORT1;STAT3;TBX1;TGFB1I1;TGIF1;CLEC3B;VEGFA;VIL1;GDF5;ARHGEF7;BCAR1;GIPC1;MCF2L;NEDD4L;NPTN;NOX4;ARHGEF3;TRIM33;RTN4;PLEKHG5;TGIF2;HHIP;TMEM204;WNT10A;OBSCN;DAB2IP;ADCY4;DAND5;HTRA4
GO:0043281	0.00342403	1.95332	13.2913	24	176	regulation of cysteine-type endopeptidase activity involved in apoptotic process	ALOX12;FAS;FOXL2;CASP3;CCK;CRYAB;DPEP1;F2R;GAS6;SFN;SMAD3;MGMT;NGF;MAP2K5;VEGFA;TNFSF15;CASP8AP2;BCL2L10;DNAJB6;DLC1;NLRP1;PYCARD;UACA;MICAL1
GO:0051091	0.00346487	1.92144	14.0465	25	186	positive regulation of sequence-specific DNA binding transcription factor activity	ADAM8;AGT;AR;CAT;ESR1;GTF2A2;IRAK1;LTF;NDP;NGF;DDR2;PRKCZ;TAF12;TLR3;VEGFA;WNT10B;LRP8;TNFSF11;CFLAR;GREM1;PYCARD;CYTL1;CAMK1D;MTDH;NFAM1
GO:0050900	0.00347174	1.74843	20.1635	33	267	leukocyte migration	ADAM8;ADAM10;ANGPT1;APOB;APOD;DBH;ELANE;F7;GAS6;GRB2;HRH1;CXCR2;LEP;MPP1;NBL1;SERPINE1;PRKCA;PTPN6;CCL23;CXCL12;VEGFA;ZP3;ARHGEF5;SLC7A5;MADCAM1;EPX;TNFSF11;SLC16A3;SLC7A8;GREM1;PYCARD;CD244;CAMK1D
GO:0030155	0.003602	1.72789	20.9942	34	278	regulation of cell adhesion	ACVRL1;ADAM8;ADAM10;ALOX12;ANGPT1;APOD;ARHGDIA;BMP7;DDR1;DAB2;FES;HRG;LGALS1;SMAD3;SMAD7;MYF5;SERPINE1;PPP1CB;PRKCA;PRKCZ;MAP2K5;PRKX;TPM1;VEGFA;TNFSF11;FSTL3;EMILIN1;MACF1;ABI3BP;GREM1;PLEKHA2;CCDC80;RELL2;NRARP
GO:0033559	0.00360211	2.32322	7.62739	16	101	unsaturated fatty acid metabolic process	ALOX12;ALOX5AP;ALOX15B;CBR1;CYP1A1;DPEP1;EPHX2;GGT5;GPX4;LTC4S;SSTR4;CYP4F2;PTGES;MGLL;PTGR1;DECR2
GO:0070848	0.00365157	1.47146	46.5195	65	616	response to growth factor stimulus	ACVRL1;ADCY2;ADCY3;AP2A2;AGT;APOE;ARHGDIA;ARRB2;CASP3;CAT;CIDEA;COL2A1;CRK;DAB2;DDC;GAS6;GRB2;GRB10;HAS1;HRG;IRAK1;SMAD3;SMAD7;FOXO4;MYO1C;NEDD4;NGF;SERPINE1;PPP1CB;PRKCA;PRKCZ;MAP2K5;HTRA1;RASGRF2;RIT2;SORT1;STAT3;TBX1;TGFB1I1;TGIF1;CLEC3B;VEGFA;VIL1;GDF5;ARHGEF7;BCAR1;HDAC6;GIPC1;MCF2L;NEDD4L;NPTN;NOX4;ARHGEF3;TRIM33;RTN4;PLEKHG5;TGIF2;HHIP;TMEM204;WNT10A;OBSCN;DAB2IP;ADCY4;DAND5;HTRA4
GO:0060688	0.0036883	3.07898	3.77594	10	50	regulation of morphogenesis of a branching structure	AGT;AR;BMP7;ESR1;GDNF;HOXD13;VEGFA;PAX8;GREM1;RTN4
GO:0061302	0.00382539	18.4092	0.377594	3	5	smooth muscle cell-matrix adhesion	APOD;DDR1;SERPINE1
GO:1900746	0.00382539	18.4092	0.377594	3	5	regulation of vascular endothelial growth factor signaling pathway	HRG;MYO1C;DAB2IP
GO:0006978	0.00385182	6.14382	1.13278	5	15	DNA damage response, signal transduction by p53 class mediator resulting in transcription of p21 class mediator	BRCA1;MUC1;TP73;KAT5;RBM38
GO:0048486	0.00385182	6.14382	1.13278	5	15	parasympathetic nervous system development	GDNF;HOXB1;TBX1;TFAP2A;NAV2
GO:0030335	0.0038806	1.78669	17.9735	30	238	positive regulation of cell migration	ADAM8;ADAM10;AGT;ALOX12;ANGPT1;DAB2;DRD1;F2R;F7;F10;GAS6;SMAD3;MYO1C;DDR2;SERPINE1;PRKCA;CXCL12;TFAP2A;VEGFA;VIL1;ZP3;MADCAM1;BCAR1;HDAC6;SRPX2;PYCARD;NOX4;CAMK1D;WNT5B;DAB2IP
GO:0043009	0.00396042	1.48935	42.4415	60	562	chordate embryonic development	ACVRL1;ADAM10;ANGPT1;APOB;AR;ASCL2;PRDM1;BMP7;CAPN2;COL2A1;NKX2-5;DAB2;ELF3;GRB2;HOXB1;HOXB3;HOXB5;HOXC5;HOXC6;HOXD9;HOXD10;KRT19;LY6E;SMAD3;MSX1;MYF5;NEK2;PAX3;PEG3;PITX2;POU5F1;PSMC3;PTCH1;SOX10;TBX1;TBX15;TCF7;TCF15;TFAP2A;TGIF1;TPM1;UBE2A;VEGFA;ZP3;LUZP1;ALX1;TCAP;DNAJB6;SPEG;DLC1;BRD4;PRRX2;SEMA4C;SALL4;HOPX;CTHRC1;TWIST2;TAF8;ZFP42;ZNF358
GO:0051897	0.00402511	2.68901	5.05975	12	67	positive regulation of protein kinase B signaling cascade	ADAM8;ANGPT1;ARRB2;F7;F10;GAS6;ZP3;TNFSF11;NOX4;TSPYL5;MTDH;FAM132A
GO:1902106	0.00402511	2.68901	5.05975	12	67	negative regulation of leukocyte differentiation	DTX1;HLX;JAK3;TLR3;PGLYRP1;FSTL3;LILRB3;TMEM176B;TMEM176A;PGLYRP2;PGLYRP3;NRARP
GO:0014706	0.00402838	1.62646	26.7336	41	354	striated muscle tissue development	AGT;FOXL2;CACNB2;CAPN2;CHRND;NKX2-5;DCN;DMPK;ELN;F2R;FHL2;HLF;HLX;HOXD9;HOXD10;LY6E;SMAD3;SMAD7;MYF5;MYL2;NEDD4;PITX1;PITX2;SORT1;TBX1;TPM1;VEGFA;WNT10B;ADAM12;TCAP;CFLAR;SPEG;VAMP5;NUPR1;SRPK3;GREM1;FOXP1;RBM38;HIVEP3;VGLL2;DOK7
GO:0032388	0.00403647	2.02766	11.2523	21	149	positive regulation of intracellular transport	ADORA2B;AKT2;DAB2;DRD1;F2R;GAS6;SFN;LEP;SMAD3;MYO1C;NEDD4;POU5F1;TLR3;WIPF1;CAMK1;F2RL3;RBPMS;MLC1;GREM1;UACA;TMEM173
GO:0010033	0.0040724	1.25814	156.399	187	2071	response to organic substance	ACP5;ACVRL1;ADAM10;ADCY2;ADCY3;AP2A2;AGT;AHSG;AKT2;ALDH3A1;ALOX12;APOB;APOE;FAS;AQP3;AR;ARHGDIA;ARRB2;PRDM1;BMP7;BRCA1;CASP3;CAT;CHRNB4;CIDEA;CNTFR;COL2A1;COMT;KLF6;CPN1;CRK;CRYAB;CYP1A1;DAB2;DBH;DCN;DDC;NQO1;DOK1;DRD1;DRD4;EIF4B;ELANE;ERN1;ESR1;F2R;F7;FHL2;GAS6;GNG3;GRB2;GRB10;CXCL2;HAS1;HLCS;HRH1;HRG;HSPA1L;HSPA2;HSPB2;IFNGR2;IGFBP1;CXCR2;IRAK1;ITIH4;JAK3;KPNA5;KRT18;KRT19;LEP;LGALS1;LTF;SMAD3;…
GO:0032147	0.00412685	1.77801	18.049	30	239	activation of protein kinase activity	ADAM8;ADCY2;ADCY3;ADORA2B;AGT;ANGPT1;CRK;DAB2;DRD4;F2R;GAS6;GNG3;IRAK1;NGF;PRKCZ;MAP2K3;MAP2K5;TLR3;TP73;VEGFA;TNFSF11;LPAR2;TNFSF15;MAP4K1;CCDC88A;BIRC7;PROK1;C1QTNF2;DAB2IP;ADCY4
GO:0040017	0.00457163	1.74559	18.9552	31	251	positive regulation of locomotion	ADAM8;ADAM10;AGT;AKT2;ALOX12;ANGPT1;DAB2;DRD1;F2R;F7;F10;GAS6;SMAD3;MYO1C;DDR2;SERPINE1;PRKCA;CXCL12;TFAP2A;VEGFA;VIL1;ZP3;MADCAM1;BCAR1;HDAC6;SRPX2;PYCARD;NOX4;CAMK1D;WNT5B;DAB2IP
GO:0023052	0.00458069	1.18744	366.87	407	4858	signaling	ACTB;ACVRL1;ADAM8;ADAM10;ADCY2;ADCY3;ADORA2B;AP2A2;AGT;AHSG;AKT2;ANGPT1;ANK3;APOB;APOD;APOE;FAS;AR;ARHGDIA;RHOH;ARRB2;BAI1;HCN2;PRDM1;BMP7;BRCA1;CACNA1B;DDR1;CACNB2;CACNB3;CASP3;CAT;CCK;CCND3;CD7;CD8A;ENTPD2;CD70;CD79B;CD97;CDA;CHRM1;CHRNA2;CHRNB4;CHRND;CIDEA;LTB4R;CNTFR;COMT;KLF6;CRK;CRYAB;NKX2-5;CTSK;DAB2;DBH;DDC;DFNA5;NQO1;DMPK;DOCK2;DOK1;DPP6;DRD1;DRD4;DTX1;GPR183;EIF4B;ELANE;MARK2;ENPEP;CLN8…
GO:0044700	0.00458069	1.18744	366.87	407	4858	single organism signaling	ACTB;ACVRL1;ADAM8;ADAM10;ADCY2;ADCY3;ADORA2B;AP2A2;AGT;AHSG;AKT2;ANGPT1;ANK3;APOB;APOD;APOE;FAS;AR;ARHGDIA;RHOH;ARRB2;BAI1;HCN2;PRDM1;BMP7;BRCA1;CACNA1B;DDR1;CACNB2;CACNB3;CASP3;CAT;CCK;CCND3;CD7;CD8A;ENTPD2;CD70;CD79B;CD97;CDA;CHRM1;CHRNA2;CHRNB4;CHRND;CIDEA;LTB4R;CNTFR;COMT;KLF6;CRK;CRYAB;NKX2-5;CTSK;DAB2;DBH;DDC;DFNA5;NQO1;DMPK;DOCK2;DOK1;DPP6;DRD1;DRD4;DTX1;GPR183;EIF4B;ELANE;MARK2;ENPEP;CLN8…
GO:0042178	0.00469426	8.18681	0.755187	4	10	xenobiotic catabolic process	CRYZ;CYP1A1;PON3;GSTO1
GO:1900078	0.00469426	8.18681	0.755187	4	10	positive regulation of cellular response to insulin stimulus	AKT2;LEP;PRKCZ;FAM132A
GO:0060537	0.00472003	1.59962	27.7909	42	368	muscle tissue development	AGT;FOXL2;CACNB2;CAPN2;CHRND;NKX2-5;DCN;DMPK;ELN;F2R;FHL2;HLF;HLX;HOXD9;HOXD10;LY6E;SMAD3;SMAD7;MYF5;MYL2;NEDD4;PITX1;PITX2;SORT1;TBX1;TPM1;VEGFA;WNT10B;ADAM12;TCAP;CFLAR;SPEG;VAMP5;NUPR1;SRPK3;GREM1;FOXP1;RBM38;HIVEP3;STRA6;VGLL2;DOK7
GO:0048706	0.00473079	2.18579	8.53362	17	113	embryonic skeletal system development	BMP7;COL2A1;HOXB1;HOXB3;HOXB5;HOXC5;HOXC6;HOXD9;HOXD10;SMAD3;MYF5;TBX1;TBX15;TFAP2A;ALX1;PRRX2;TWIST2
GO:0040008	0.00473191	1.49088	40.2515	57	533	regulation of growth	ACVRL1;ADAM10;AGT;ALOX12;ALOX15B;APOE;AR;DDR1;CDA;CHAD;CRYAB;NKX2-5;ELANE;FBP1;GAS6;SFN;HLX;HRG;IGFBP1;LEP;SMAD3;MSX1;MT1M;MT2A;MYL2;NDUFS3;NGF;NPPA;MAP2K5;HTRA1;PTCH1;SGK1;SLIT3;STAT3;VEGFA;WNT10B;ZP3;GDF5;STC2;WISP2;BCAR1;KAT5;ESM1;FAM107A;GREM1;OSGIN1;TRPV2;TAF9B;CDHR2;RTN4;WFDC1;SGIP1;TSPYL5;SCGB3A1;DAB2IP;HTRA4;ZC3H12D
GO:0090092	0.00487644	1.92134	12.9137	23	171	regulation of transmembrane receptor protein serine/threonine kinase signaling pathway	ACVRL1;BMP7;CIDEA;DAB2;FOXD2;HOXA13;SMAD3;SMAD7;MSX1;NBL1;POU5F1;PPP1CB;HTRA1;TGFB1I1;FSTL3;GIPC1;RBPMS;NEDD4L;GREM1;TRIM33;DAND5;HTRA4;GDF6
GO:0042596	0.00490961	3.91329	2.19004	7	29	fear response	CCK;DBH;DRD1;DRD4;HTR1A;MECP2;PENK
GO:0051893	0.00490961	3.91329	2.19004	7	29	regulation of focal adhesion assembly	ACVRL1;APOD;HRG;SMAD3;VEGFA;MACF1;GREM1
GO:0090109	0.00490961	3.91329	2.19004	7	29	regulation of cell-substrate junction assembly	ACVRL1;APOD;HRG;SMAD3;VEGFA;MACF1;GREM1
GO:0043067	0.00509793	1.3301	85.8648	109	1137	regulation of programmed cell death	ADAM8;AGT;ALDH1A3;ALOX12;ANGPT1;APOE;FAS;AR;ARHGDIA;ARRB2;BMP7;FOXL2;BRCA1;CASP3;CAT;CCK;CIDEA;CNTFR;COL2A1;CRYAB;NKX2-5;DAB2;DBH;DFNA5;NQO1;DPEP1;CLN8;ESR1;F2R;FHL2;GAS6;GDNF;SFN;HOXA13;HRG;IRAK1;JAK3;KRT18;LEP;LGALS1;LTBR;SMAD3;MECP2;MGMT;MSX1;MUC1;NDUFS3;NGF;SERPINE1;PPP2R2B;PRKCA;PRKCZ;MAP2K5;PSMC3;PSMD4;PSMD5;RASGRF2;CXCL12;SGK1;SNCB;SOX10;TBX1;TCF7;TFAP2A;TP73;VEGFA;WNT10B;ZBTB16;PAX8;GDF5;…
GO:0048584	0.00524121	1.30903	97.6457	122	1293	positive regulation of response to stimulus	ACTB;ACVRL1;ADAM8;ADAM10;ADORA2B;AGT;AKT2;ALOX5AP;ANGPT1;AR;ARRB2;BMP7;BRCA1;C1QB;C1R;C2;CACNB3;CAT;CD8A;CD79B;CRK;CTSK;DAB2;DFNA5;DRD4;GPR183;ELANE;ERN1;ESR1;F2R;F7;F10;FOXD2;GAS6;GNG3;GRB2;GRB10;HIC1;HRG;HTR2A;IRAK1;LAG3;LEP;LGALS1;LTBR;LTF;SMAD3;MGMT;MSX1;MYO1C;NEDD4;NGF;NPY;SERPINE1;POU5F1;PRKCA;PRKCZ;MAP2K3;MAP2K5;KLK6;PTGIR;PTPN6;RHEB;S100A4;CXCL12;SSTR4;STAT3;TBX1;TGFB1I1;TLR3;TP73;VEGFA;W…
GO:0042772	0.00525845	5.58488	1.2083	5	16	DNA damage response, signal transduction resulting in transcription	BRCA1;MUC1;TP73;KAT5;RBM38
GO:0009966	0.00541249	1.25399	148.168	177	1962	regulation of signal transduction	ACVRL1;ADAM8;ADORA2B;AP2A2;AGT;AHSG;AKT2;ANGPT1;APOD;APOE;FAS;AR;ARHGDIA;RHOH;ARRB2;PRDM1;BMP7;CAT;CD8A;CIDEA;CRK;NKX2-5;DAB2;DFNA5;DRD4;DTX1;GPR183;ELANE;ERN1;ESR1;F2R;F7;F10;FBP1;FOXD2;GAS6;GDNF;GNG3;SFN;GRB2;GRB10;GUCY2D;HIC1;HOXA13;HRG;HTR2A;IFNGR2;IRAK1;LEP;LGALS1;LTBR;LTF;SMAD3;SMAD7;MSX1;MUC1;MYO1C;NBL1;NDUFS3;NEDD4;NGF;SERPINE1;CDK14;POU5F1;PPP1CB;PRKCA;PRKCZ;MAP2K3;MAP2K5;KLK6;HTRA1;PTCH…
GO:0051239	0.00552425	1.25318	148.243	177	1963	regulation of multicellular organismal process	ACP5;ACVRL1;ADAM8;ADORA2B;AGT;AHSG;ALOX12;ALOX15B;ANGPT1;APOD;APOE;FAS;AQP3;AR;ARHGDIA;ARRB2;ASCL2;BAI1;PRDM1;BMP7;CCK;CHRNB4;CIDEA;NKX2-5;DAB2;DBH;DES;DMPK;DRD1;DRD4;DTX1;ELANE;MARK2;EPHX2;ESR1;F2R;F7;F11;FES;FKBP4;FOXD2;LRRC32;GAS6;GDNF;GLRA1;HLX;HOXA9;HOXB3;HOXD13;HRH1;HRC;HRG;HRH2;HTR2A;JAK3;KCNJ12;LAG3;LEP;LGALS1;LOXL2;LTF;SMAD3;SMAD7;MECP2;CIITA;FOXO4;MSX1;MYL2;NBL1;NEDD4;NGF;DDR2;SERPINE1;…
GO:0030036	0.00554588	1.53339	33.0017	48	437	actin cytoskeleton organization	CRK;NKX2-5;DOCK2;ELN;EPB41;EPB41L2;FES;GRB2;HRG;KRT19;SMAD3;MYL2;PRKCZ;RAC2;RAN;CXCL12;TNXB;TPM1;VIL1;WIPF1;ARHGEF5;TCAP;CFLAR;TRIP10;BCAR1;DLC1;LDB3;SYNPO;MRAS;LIMCH1;ARFIP2;FSCN2;PLEK2;PYCARD;NOX4;SPTBN5;SSH1;SSH3;CCDC88A;SHROOM4;MICAL1;OBSCN;SHROOM1;TMSB15B;KLHL17;FMN1;PFN3;ACTR3C
GO:0002277	0.00569837	Inf	0.151037	2	2	myeloid dendritic cell activation involved in immune response	DOCK2;PYCARD
GO:0007308	0.00569837	Inf	0.151037	2	2	oocyte construction	TDRD5;PLD6
GO:0007309	0.00569837	Inf	0.151037	2	2	oocyte axis specification	TDRD5;PLD6
GO:0007314	0.00569837	Inf	0.151037	2	2	oocyte anterior/posterior axis specification	TDRD5;PLD6
GO:0007315	0.00569837	Inf	0.151037	2	2	pole plasm assembly	TDRD5;PLD6
GO:0008358	0.00569837	Inf	0.151037	2	2	maternal determination of anterior/posterior axis, embryo	TDRD5;PLD6
GO:0018993	0.00569837	Inf	0.151037	2	2	somatic sex determination	AR;FOXL2
GO:0030719	0.00569837	Inf	0.151037	2	2	P granule organization	TDRD5;PLD6
GO:0034439	0.00569837	Inf	0.151037	2	2	lipoprotein lipid oxidation	APOD;LEP
GO:0038063	0.00569837	Inf	0.151037	2	2	collagen-activated tyrosine kinase receptor signaling pathway	DDR1;DDR2
GO:0038065	0.00569837	Inf	0.151037	2	2	collagen-activated signaling pathway	DDR1;DDR2
GO:0045210	0.00569837	Inf	0.151037	2	2	FasL biosynthetic process	JAK3;PHLDA1
GO:0060587	0.00569837	Inf	0.151037	2	2	regulation of lipoprotein lipid oxidation	APOD;LEP
GO:1900084	0.00569837	Inf	0.151037	2	2	regulation of peptidyl-tyrosine autophosphorylation	VEGFA;GREM1
GO:1900086	0.00569837	Inf	0.151037	2	2	positive regulation of peptidyl-tyrosine autophosphorylation	VEGFA;GREM1
GO:2000098	0.00569837	Inf	0.151037	2	2	negative regulation of smooth muscle cell-matrix adhesion	APOD;SERPINE1
GO:0008630	0.00579927	2.54936	5.28631	12	70	intrinsic apoptotic signaling pathway in response to DNA damage	BRCA1;SFN;HIC1;MUC1;CXCL12;TP73;PHLDA3;NUPR1;CIDEB;PYCARD;TAF9B;UACA
GO:0050795	0.0058267	1.99218	10.8747	20	144	regulation of behavior	ADAM10;ELANE;F7;GAS6;HRG;HTR1A;HTR1D;HTR2A;SMAD3;MPP1;NBL1;SERPINE1;PRKCA;CXCL12;TACR3;VEGFA;GREM1;CAMK1D;STRA6;SGIP1
GO:0010562	0.00592826	1.4197	50.9751	69	675	positive regulation of phosphorus metabolic process	ACVRL1;ADAM8;ADCY2;ADCY3;ADORA2B;AGT;AKT2;ANGPT1;APOE;AR;ARRB2;BMP7;CCK;CCND3;CRK;DAB2;DRD1;DRD4;ELANE;ERN1;F2R;GAS6;GNG3;GRB10;HRH1;HSPA2;HTR2A;IGFBP1;IRAK1;LEP;LTF;MC2R;NGF;DDR2;PRKCA;PRKCZ;MAP2K3;MAP2K5;PTGIR;TBX1;TLR3;TP73;VEGFA;ZP3;LRP8;CAMK1;TNFSF11;TNFRSF14;ATP6V0D1;LPAR2;AKAP12;TNFSF15;DLC1;IL24;KDELR3;RBPMS;MAP4K1;ATF6;GREM1;NPTN;NOX4;CCDC88A;BIRC7;PROK1;C1QTNF2;DAB2IP;ADCY4;DOK7;GDF6
GO:0045937	0.00592826	1.4197	50.9751	69	675	positive regulation of phosphate metabolic process	ACVRL1;ADAM8;ADCY2;ADCY3;ADORA2B;AGT;AKT2;ANGPT1;APOE;AR;ARRB2;BMP7;CCK;CCND3;CRK;DAB2;DRD1;DRD4;ELANE;ERN1;F2R;GAS6;GNG3;GRB10;HRH1;HSPA2;HTR2A;IGFBP1;IRAK1;LEP;LTF;MC2R;NGF;DDR2;PRKCA;PRKCZ;MAP2K3;MAP2K5;PTGIR;TBX1;TLR3;TP73;VEGFA;ZP3;LRP8;CAMK1;TNFSF11;TNFRSF14;ATP6V0D1;LPAR2;AKAP12;TNFSF15;DLC1;IL24;KDELR3;RBPMS;MAP4K1;ATF6;GREM1;NPTN;NOX4;CCDC88A;BIRC7;PROK1;C1QTNF2;DAB2IP;ADCY4;DOK7;GDF6
GO:0008585	0.00600711	2.33265	6.64565	14	88	female gonad development	AGT;ARRB2;FOXL2;ESR1;LEP;PITX2;SLIT3;VEGFA;ZP3;PCYT1B;NUPR1;ZFP42;SOHLH1;LHX8
GO:0051130	0.00613789	1.46422	41.6108	58	551	positive regulation of cellular component organization	AHSG;AKT2;ANGPT1;APOE;FAS;AR;ARHGDIA;ARRB2;BMP7;BRCA1;CCK;NKX2-5;DAB2;DOCK2;MARK2;FES;GAS6;GDNF;SFN;GRB2;HOXA13;HRG;SMAD3;MECP2;MUC1;NGF;DDR2;SERPINE1;TGFB1I1;TPM1;VEGFA;VIL1;WNT10B;LRP8;PAX8;ARHGEF5;OGT;CAMK1;HDAC6;YWHAQ;SYNPO;ACSL6;NEDD4L;SH2B1;GREM1;NPTN;PYCARD;NOX4;CALY;TRPV2;GPRC5B;CAMK1D;NLGN2;SGIP1;CBLN2;DAB2IP;FMN1;ACTR3C
GO:0045926	0.00640216	1.81851	14.7262	25	195	negative regulation of growth	ACVRL1;AGT;ALOX15B;CDA;CRYAB;ELANE;FBP1;HRG;SMAD3;MSX1;MT1M;MT2A;MYL2;NDUFS3;NPPA;PTCH1;SLIT3;STC2;GREM1;OSGIN1;CDHR2;RTN4;WFDC1;SCGB3A1;ZC3H12D
GO:0042327	0.00654145	1.44038	45.1602	62	598	positive regulation of phosphorylation	ACVRL1;ADAM8;ADCY2;ADCY3;ADORA2B;AGT;AKT2;ANGPT1;AR;ARRB2;BMP7;CCK;CCND3;CRK;DAB2;DRD4;ELANE;ERN1;F2R;GAS6;GNG3;GRB10;HSPA2;HTR2A;IGFBP1;IRAK1;LEP;LTF;NGF;DDR2;PRKCA;PRKCZ;MAP2K3;MAP2K5;TBX1;TLR3;TP73;VEGFA;ZP3;LRP8;CAMK1;TNFSF11;TNFRSF14;ATP6V0D1;LPAR2;TNFSF15;IL24;KDELR3;RBPMS;MAP4K1;ATF6;GREM1;NPTN;NOX4;CCDC88A;BIRC7;PROK1;C1QTNF2;DAB2IP;ADCY4;DOK7;GDF6
GO:0051250	0.00655489	2.22881	7.40084	15	98	negative regulation of lymphocyte activation	FAS;PRDM1;CASP3;DTX1;LRRC32;HLX;JAK3;LAG3;PTPN6;TNFRSF14;PGLYRP1;PDCD1LG2;PGLYRP2;PGLYRP3;NRARP
GO:0006691	0.00656494	3.28074	2.86971	8	38	leukotriene metabolic process	ALOX12;ALOX5AP;ALOX15B;DPEP1;GGT5;LTC4S;CYP4F2;PTGR1
GO:0030199	0.00656494	3.28074	2.86971	8	38	collagen fibril organization	COL2A1;COL12A1;DPT;LOXL2;DDR2;TNXB;ADAMTS2;GREM1
GO:0010740	0.00661137	1.47915	38.3635	54	508	positive regulation of intracellular protein kinase cascade	ADAM8;ADORA2B;AGT;ANGPT1;AR;ARRB2;DAB2;DRD4;GPR183;ELANE;F2R;F7;F10;GAS6;GNG3;HTR2A;IRAK1;LEP;LGALS1;LTBR;LTF;PRKCA;PRKCZ;MAP2K3;MAP2K5;S100A4;SSTR4;TBX1;TLR3;TP73;VEGFA;ZP3;TNFSF11;CFLAR;LPAR2;AKAP12;TRAF3IP2;IL24;MAP4K1;BRD4;PYCARD;NOX4;CXXC5;SEMA4C;PLEKHG5;CARD9;BIRC7;PROK1;TSPYL5;MTDH;C1QTNF2;MIB2;DAB2IP;FAM132A
GO:0050877	0.00669903	1.3009	95.6822	119	1267	neurological system process	ADCY2;ADCY3;AP2A2;AGT;AKT2;ANK3;APOE;ARRB2;HCN2;CACNA1B;CACNA1F;CACNB2;CACNB3;CASP3;CCK;CHM;CHRM1;CHRNA2;CHRNB4;CHRND;CLN5;COL2A1;COMT;CRYZ;DBH;DDC;DFNA5;NQO1;DMPK;DPP6;DRD1;DRD4;CLN8;F2R;GABRA6;GABRR1;GCHFR;GDNF;GLRA1;GNG3;GUCY2D;HOXD10;HRH1;HRH2;HTR1D;HTR2A;KCNA3;KCNJ3;KCNJ12;KCNK2;KCNQ2;KCNQ3;KIFC3;ABLIM1;MAL;MAOA;MECP2;MTNR1B;NDP;NEDD4;NGF;NPY;CLDN11;PAX3;PDYN;PENK;PRKCA;PRKCZ;KLK6;RASGRF2;RG…
GO:0042981	0.00693879	1.31696	84.9586	107	1125	regulation of apoptotic process	ADAM8;AGT;ALDH1A3;ALOX12;ANGPT1;APOE;FAS;AR;ARHGDIA;ARRB2;BMP7;FOXL2;BRCA1;CASP3;CAT;CCK;CIDEA;CNTFR;COL2A1;CRYAB;NKX2-5;DAB2;DBH;DFNA5;NQO1;DPEP1;CLN8;ESR1;F2R;FHL2;GAS6;GDNF;SFN;HOXA13;HRG;IRAK1;JAK3;KRT18;LEP;LGALS1;LTBR;SMAD3;MECP2;MGMT;MSX1;MUC1;NDUFS3;NGF;SERPINE1;PPP2R2B;PRKCA;PRKCZ;MAP2K5;PSMC3;PSMD4;PSMD5;RASGRF2;CXCL12;SGK1;SNCB;SOX10;TBX1;TCF7;TFAP2A;TP73;VEGFA;WNT10B;ZBTB16;PAX8;GDF5;…
GO:0031664	0.00699278	5.1191	1.28382	5	17	regulation of lipopolysaccharide-mediated signaling pathway	PRDM1;LTF;PRKCA;LY86;SIGIRR
GO:0072593	0.00700164	2.03824	9.59088	18	127	reactive oxygen species metabolic process	ACP5;AGT;ALOX12;BMP7;CAT;CRYAB;CYP1A1;NQO1;EPHX2;GRB2;NDUFS3;RAC2;TFAP2A;EPX;HDAC6;PLA2R1;NOX4;PXDNL
GO:0045860	0.0071748	1.52312	31.7934	46	421	positive regulation of protein kinase activity	ADAM8;ADCY2;ADCY3;ADORA2B;AGT;ANGPT1;CCND3;CRK;DAB2;DRD4;ELANE;ERN1;F2R;GAS6;GNG3;HSPA2;HTR2A;IGFBP1;IRAK1;LTF;NGF;DDR2;PRKCZ;MAP2K3;MAP2K5;TLR3;TP73;VEGFA;ZP3;LRP8;CAMK1;TNFSF11;ATP6V0D1;LPAR2;TNFSF15;KDELR3;MAP4K1;ATF6;NOX4;CCDC88A;BIRC7;PROK1;C1QTNF2;DAB2IP;ADCY4;DOK7
GO:0097152	0.00722195	12.2719	0.453112	3	6	mesenchymal cell apoptotic process	BMP7;TBX1;PAX8
GO:2001053	0.00722195	12.2719	0.453112	3	6	regulation of mesenchymal cell apoptotic process	BMP7;TBX1;PAX8
GO:2001054	0.00722195	12.2719	0.453112	3	6	negative regulation of mesenchymal cell apoptotic process	BMP7;TBX1;PAX8
GO:0007155	0.00734276	1.33742	73.4797	94	973	cell adhesion	ACVRL1;ADAM8;ADAM10;AGT;ALOX12;ANGPT1;APOD;ARHGDIA;BAI1;BMP7;BRCA1;DDR1;CD97;CHAD;COL2A1;COL6A3;COL7A1;COL12A1;COL13A1;DAB2;DPT;FES;GAS6;GP1BB;HAS1;HRG;ISLR;KIFC3;LEP;LGALS1;LOXL2;LPP;SMAD3;SMAD7;MYF5;DDR2;CLDN11;SERPINE1;PKP1;PPP1CB;PRKCA;PRKCZ;MAP2K5;PRKX;CXCL12;TGFB1I1;TNXB;TPM1;TSTA3;VEGFA;ADAM12;ALX1;MADCAM1;SRPX;ANXA9;TNFSF11;WISP2;ITGBL1;BCAR1;DNAJB6;FSTL3;DLC1;SPON2;GPNMB;EMILIN1;PKP3;CD3…
GO:2000116	0.00735443	1.82002	14.122	24	187	regulation of cysteine-type endopeptidase activity	ALOX12;FAS;FOXL2;CASP3;CCK;CRYAB;DPEP1;F2R;GAS6;SFN;SMAD3;MGMT;NGF;MAP2K5;VEGFA;TNFSF15;CASP8AP2;BCL2L10;DNAJB6;DLC1;NLRP1;PYCARD;UACA;MICAL1
GO:0060840	0.00746113	2.73587	4.15353	10	55	artery development	ACVRL1;APOB;APOE;HOXA13;SMAD7;TBX1;VEGFA;LUZP1;PRRX2;STRA6
GO:0007165	0.00770093	1.17877	327.751	364	4340	signal transduction	ACTB;ACVRL1;ADAM8;ADAM10;ADCY2;ADCY3;ADORA2B;AP2A2;AGT;AHSG;AKT2;ANGPT1;ANK3;APOB;APOD;APOE;FAS;AR;ARHGDIA;RHOH;ARRB2;BAI1;PRDM1;BMP7;BRCA1;DDR1;CACNB3;CASP3;CAT;CCK;CCND3;CD7;CD8A;ENTPD2;CD70;CD79B;CD97;CDA;CHRM1;CHRNA2;CHRNB4;CHRND;CIDEA;LTB4R;CNTFR;KLF6;CRK;CRYAB;NKX2-5;CTSK;DAB2;DFNA5;DMPK;DOCK2;DOK1;DRD1;DRD4;DTX1;GPR183;EIF4B;ELANE;MARK2;ERN1;ESR1;F2R;F7;F10;FBP1;FHL2;FKBP4;FOXD2;GABRA6;GAB…
GO:1900076	0.00772491	3.17468	2.94523	8	39	regulation of cellular response to insulin stimulus	AHSG;AKT2;GRB10;LEP;PRKCA;PRKCZ;OGT;FAM132A
GO:0022610	0.00775602	1.33418	73.6308	94	975	biological adhesion	ACVRL1;ADAM8;ADAM10;AGT;ALOX12;ANGPT1;APOD;ARHGDIA;BAI1;BMP7;BRCA1;DDR1;CD97;CHAD;COL2A1;COL6A3;COL7A1;COL12A1;COL13A1;DAB2;DPT;FES;GAS6;GP1BB;HAS1;HRG;ISLR;KIFC3;LEP;LGALS1;LOXL2;LPP;SMAD3;SMAD7;MYF5;DDR2;CLDN11;SERPINE1;PKP1;PPP1CB;PRKCA;PRKCZ;MAP2K5;PRKX;CXCL12;TGFB1I1;TNXB;TPM1;TSTA3;VEGFA;ADAM12;ALX1;MADCAM1;SRPX;ANXA9;TNFSF11;WISP2;ITGBL1;BCAR1;DNAJB6;FSTL3;DLC1;SPON2;GPNMB;EMILIN1;PKP3;CD3…
GO:0007154	0.00781506	1.17217	375.555	413	4973	cell communication	ACTB;ACVRL1;ADAM8;ADAM10;ADCY2;ADCY3;ADORA2B;AP2A2;AGT;AHSG;AKT2;ANGPT1;ANK3;APOB;APOD;APOE;FAS;AR;ARHGDIA;RHOH;ARRB2;BAI1;HCN2;PRDM1;BMP7;BRCA1;CACNA1B;DDR1;CACNB2;CACNB3;CASP3;CAT;CCK;CCND3;CD7;CD8A;ENTPD2;CD70;CD79B;CD97;CDA;CHRM1;CHRNA2;CHRNB4;CHRND;CIDEA;LTB4R;CNTFR;COMT;KLF6;CRK;CRYAB;NKX2-5;CTSK;DAB2;DBH;DDC;DFNA5;NQO1;DMPK;DOCK2;DOK1;DPP6;DRD1;DRD4;DTX1;GPR183;EIF4B;ELANE;MARK2;ENPEP;CLN8…
GO:0046660	0.00833229	2.09939	8.30706	16	110	female sex differentiation	AGT;ARRB2;FOXL2;CAT;ESR1;LEP;PITX2;SLIT3;VEGFA;ZP3;PCYT1B;NUPR1;STRA6;ZFP42;SOHLH1;LHX8
GO:0045620	0.00868627	3.44294	2.4166	7	32	negative regulation of lymphocyte differentiation	DTX1;HLX;JAK3;PGLYRP1;PGLYRP2;PGLYRP3;NRARP
GO:0046626	0.00868627	3.44294	2.4166	7	32	regulation of insulin receptor signaling pathway	AHSG;GRB10;LEP;PRKCA;PRKCZ;OGT;FAM132A
GO:0043410	0.00876802	1.58106	24.6946	37	327	positive regulation of MAPK cascade	ADAM8;ADORA2B;AGT;ANGPT1;AR;ARRB2;DAB2;DRD4;GPR183;ELANE;F2R;GAS6;GNG3;HTR2A;IRAK1;LEP;LTBR;PRKCA;PRKCZ;MAP2K3;MAP2K5;SSTR4;TBX1;TLR3;TP73;VEGFA;TNFSF11;LPAR2;MAP4K1;PYCARD;NOX4;SEMA4C;CARD9;BIRC7;PROK1;C1QTNF2;DAB2IP
GO:0030850	0.00889763	2.83979	3.6249	9	48	prostate gland development	ALOX15B;AR;BMP7;ESR1;FKBP4;HOXA13;HOXD13;SERPINF1;CYP7B1
GO:0007610	0.00906466	1.44138	40.7046	56	539	behavior	ADAM10;AGT;ARRB2;CCK;CHRNB4;CNTFR;COMT;DBH;DRD1;DRD4;ELANE;CLN8;F7;GAS6;GDNF;GLRA1;HOXD9;HOXD10;HRH1;HRG;HRH2;HTR1A;HTR1D;HTR2A;LEP;SMAD3;MAOA;MECP2;MPP1;NBL1;NGF;NPY;SERPINE1;PENK;PRKCA;PRKCZ;CXCL12;SGK1;STAT3;STRN;TACR3;TBX1;TCF15;VEGFA;C1QL1;GREM1;GPRC5B;CAMK1D;NLGN2;NPAS3;STRA6;VWA1;NETO1;SGIP1;NAV2;LHX8
GO:0060749	0.00909006	4.72498	1.35934	5	18	mammary gland alveolus development	AR;DDR1;ESR1;VEGFA;TNFSF11
GO:0061377	0.00909006	4.72498	1.35934	5	18	mammary gland lobule development	AR;DDR1;ESR1;VEGFA;TNFSF11
GO:0060326	0.00912615	1.86569	12.083	21	160	cell chemotaxis	ADAM8;ADAM10;ARRB2;F7;GAS6;HRH1;HRG;CXCR2;MPP1;NBL1;SERPINE1;PRKCA;CCL23;CXCL12;VEGFA;ARHGEF5;TNFSF11;BCAR1;GREM1;CAMK1D;PLEKHG5
GO:0001934	0.00921649	1.42162	44.1785	60	585	positive regulation of protein phosphorylation	ACVRL1;ADAM8;ADCY2;ADCY3;ADORA2B;AGT;AKT2;ANGPT1;ARRB2;BMP7;CCK;CCND3;CRK;DAB2;DRD4;ELANE;ERN1;F2R;GAS6;GNG3;HSPA2;HTR2A;IGFBP1;IRAK1;LEP;LTF;NGF;DDR2;PRKCA;PRKCZ;MAP2K3;MAP2K5;TBX1;TLR3;TP73;VEGFA;ZP3;LRP8;CAMK1;TNFSF11;TNFRSF14;ATP6V0D1;LPAR2;TNFSF15;IL24;KDELR3;RBPMS;MAP4K1;ATF6;GREM1;NPTN;NOX4;CCDC88A;BIRC7;PROK1;C1QTNF2;DAB2IP;ADCY4;DOK7;GDF6
GO:0071310	0.00924876	1.26118	115.921	140	1535	cellular response to organic substance	ACVRL1;ADCY2;ADCY3;AP2A2;AGT;AHSG;AKT2;ALOX12;APOB;APOE;ARHGDIA;ARRB2;PRDM1;BMP7;BRCA1;CASP3;CAT;CIDEA;CNTFR;COL2A1;KLF6;CRK;DAB2;DDC;DOK1;DRD1;EIF4B;ERN1;ESR1;GAS6;GNG3;GRB2;GRB10;HAS1;HRH1;HRG;IFNGR2;IGFBP1;CXCR2;IRAK1;JAK3;KPNA5;KRT18;LEP;LGALS1;LTF;SMAD3;SMAD7;MGMT;CIITA;FOXO4;MT2A;MX2;MYO1C;NEDD4;NGF;NPR2;OAS2;SERPINE1;PPP1CB;PRKCA;PRKCZ;MAP2K5;HTRA1;PTCH1;PTPN6;RASGRF2;RHEB;RIT2;SORT1;CXCL1…
GO:0007169	0.00926887	1.39748	49.3892	66	654	transmembrane receptor protein tyrosine kinase signaling pathway	ADAM10;ADCY2;ADCY3;AP2A2;AGT;AHSG;AKT2;ANGPT1;APOD;AR;ARHGDIA;DDR1;CASP3;CD7;CD8A;CRK;DOK1;EIF4B;F7;GRB2;GRB10;HRG;IGFBP1;IRAK1;JAK3;LEP;FOXO4;MYO1C;NEDD4;NGF;DDR2;PRKCA;PRKCZ;MAP2K5;PTGIR;PTPN6;RASGRF2;RHEB;RIT2;SORT1;STAT3;TFAP2A;VEGFA;VIL1;ADAM12;OGT;CILP;DGKD;ARHGEF7;ATP6V0D1;BCAR1;CNKSR1;MCF2L;NPTN;SH3KBP1;PIK3R4;ARHGEF3;RTN4;PLEKHG5;HHIP;TMEM204;OBSCN;ATP6V1E2;DAB2IP;ADCY4;FAM132A
GO:0097285	0.00947607	1.59376	23.1842	35	307	cell-type specific apoptotic process	ADAM8;AGT;ALOX12;ANGPT1;APOE;FAS;ARRB2;BMP7;CASP3;CNTFR;NKX2-5;NQO1;DMPK;F2R;GAS6;GDNF;JAK3;MECP2;NGF;SERPINE1;PPP2R2B;PRKCA;CXCL12;SNCB;TBX1;TFAP2A;TP73;PAX8;TRAF3IP2;NLRP1;TRIM2;NOC2L;CD248;BIRC7;DAB2IP
GO:0030308	0.00972323	1.92213	10.6481	19	141	negative regulation of cell growth	ACVRL1;AGT;CDA;CRYAB;FBP1;HRG;SMAD3;MSX1;MYL2;NDUFS3;NPPA;SLIT3;GREM1;OSGIN1;CDHR2;RTN4;WFDC1;SCGB3A1;ZC3H12D
GO:0032225	0.00979472	6.13921	0.906225	4	12	regulation of synaptic transmission, dopaminergic	ARRB2;DRD1;DRD4;GDNF
GO:0032823	0.00979472	6.13921	0.906225	4	12	regulation of natural killer cell differentiation	GAS6;PGLYRP1;PGLYRP2;PGLYRP3
GO:0038084	0.00979472	6.13921	0.906225	4	12	vascular endothelial growth factor signaling pathway	HRG;MYO1C;VEGFA;DAB2IP
GO:0050884	0.00979472	6.13921	0.906225	4	12	neuromuscular process controlling posture	CLN8;GLRA1;MECP2;TCF15
GO:2000378	0.00979472	6.13921	0.906225	4	12	negative regulation of reactive oxygen species metabolic process	ACP5;CRYAB;TFAP2A;HDAC6
GO:0044259	0.0098673	2.05535	8.4581	16	112	multicellular organismal macromolecule metabolic process	ADAM10;COL2A1;COL6A3;COL7A1;COL12A1;COL13A1;CTSK;ELANE;ENPEP;F2R;CIITA;KLK6;TNXB;ADAMTS2;TENC1;LEPREL1
GO:0052547	0.0099075	1.63945	20.0125	31	265	regulation of peptidase activity	SERPINA3;AGT;ALOX12;FAS;FOXL2;CASP3;CCK;CRYAB;DPEP1;F2R;GAS6;SFN;ITIH4;SMAD3;MGMT;NGF;SERPINE1;SERPINA5;PCOLCE;SERPINF1;MAP2K5;VEGFA;TNFSF15;CASP8AP2;BCL2L10;DNAJB6;DLC1;NLRP1;PYCARD;UACA;MICAL1
GO:0002687	0.00997544	2.4627	4.98424	11	66	positive regulation of leukocyte migration	ADAM8;ADAM10;F7;GAS6;SERPINE1;CXCL12;VEGFA;ZP3;MADCAM1;PYCARD;CAMK1D
