# Supplementary material for: swDMR: A Sliding Window Approach to Identify Differentially Methylated Regions Based on Whole Genome Bisulfite Sequencing
Source: PLoS One. 2015 Jul 15;10(7):e0132866. doi: 10.1371/journal.pone.0132866 (PMC4503785; doi:10.1371/journal.pone.0132866)
Supplement: S6 Table — (XLS) [file pone.0132866.s007.xls]

## Sheet: CpG_MPs.only.promoter.bp
GOBPID	Pvalue	OddsRatio	ExpCount	Count	Size	Term	Symbols
GO:0007618	0.000902832	7.56812	0.76152	5	36	mating	APLP2;EDNRA;PI3;SLC6A4;TH
GO:0086064	0.00136366	17.5105	0.232687	3	11	cell communication by electrical coupling involved in cardiac conduction	PDE4D;PKP2;PRKACA
GO:0006914	0.00230249	3.3733	2.8557	9	135	autophagy	PARK2;ATG5;GABARAPL2;SH3BP4;FIS1;FNBP1L;MAP1LC3B;ATG4C;TP53INP1
GO:0006656	0.00234722	8.13857	0.57114	4	27	phosphatidylcholine biosynthetic process	FABP5;LPIN3;SLC44A3;SLC44A5
GO:0044703	0.00345797	2.7695	4.20951	11	199	multi-organism reproductive process	APLP2;COMT;EDNRA;IGFBP2;IL1RN;PI3;PSG3;RLN1;SLC6A4;TH;DAZAP1
GO:0010644	0.00353172	11.6704	0.3173	3	15	cell communication by electrical coupling	PDE4D;PKP2;PRKACA
GO:0030321	0.00632469	23.2788	0.12692	2	6	transepithelial chloride transport	CFTR;P2RY6
GO:0007140	0.0067888	5.84597	0.76152	4	36	male meiosis	FANCA;SYCP2;TDRD9;TAF1L
GO:0042493	0.00683022	2.15871	7.2979	15	345	response to drug	CFTR;COMT;DVL3;EDNRA;IGFBP2;IL1RN;SLC22A18;ABCB4;RPN2;SLC6A4;SLC6A11;TH;ATG5;PPM1E;GAL
GO:0043921	0.00818434	8.2351	0.423067	3	20	modulation by host of viral transcription	CCL3;SMARCB1;POU2F3
GO:0052472	0.00818434	8.2351	0.423067	3	20	modulation by host of symbiont transcription	CCL3;SMARCB1;POU2F3
GO:0042761	0.00873134	18.6218	0.148073	2	7	very long-chain fatty acid biosynthetic process	TECR;ELOVL7
GO:0007620	0.00940098	7.77706	0.44422	3	21	copulation	EDNRA;PI3;SLC6A4
GO:0052312	0.00940098	7.77706	0.44422	3	21	modulation of transcription in other organism involved in symbiotic interaction	CCL3;SMARCB1;POU2F3
GO:0006119	0.00992753	4.10861	1.31151	5	62	oxidative phosphorylation	COX15;NDUFB2;NDUFV1;SURF1;CHCHD10
