# Supplementary material for: swDMR: A Sliding Window Approach to Identify Differentially Methylated Regions Based on Whole Genome Bisulfite Sequencing
Source: PLoS One. 2015 Jul 15;10(7):e0132866. doi: 10.1371/journal.pone.0132866 (PMC4503785; doi:10.1371/journal.pone.0132866)
Supplement: S7 Table — (XLS) [file pone.0132866.s008.xls]

## Sheet: swDMR-only.promoter.bp
GOBPID	Pvalue	OddsRatio	ExpCount	Count	Size	Term	Symbols
GO:0032501	5.55905e-10	1.37358	676.773	794	5868	multicellular organismal process	A2M;ABAT;ACADL;ACP2;ACTA2;ADCY5;ADRA1B;ADRB3;NR0B1;AKT1;ALDOC;ALOX15;ANPEP;ANXA2;ANXA3;BIRC2;APOC1;APOC3;APOH;AQP4;AQP5;AQP7;AR;ARRB1;ATP2B4;ATRX;AVPR1B;BCR;BDKRB1;CEACAM1;BPI;BRDT;SERPING1;CALCA;CALCB;CAMK2B;CASP2;CASP8;CASR;CD9;ENTPD1;CD40;CD47;CD59;CD63;CDH3;CDKN1B;CETN2;CGB;CHAT;CHI3L1;CIDEA;CKMT2;AP2M1;CLCN5;CLCNKB;CLPS;CMKLR1;CNGB1;COL1A2;COL6A2;COL9A2;COL9A3;COL11A1;COL19A1;COMP;COMT;CLDN4…
GO:0044707	2.09332e-09	1.36022	652.553	765	5658	single-multicellular organism process	A2M;ABAT;ACADL;ACP2;ACTA2;ADCY5;ADRA1B;ADRB3;NR0B1;AKT1;ALDOC;ALOX15;ANPEP;ANXA2;ANXA3;BIRC2;APOC1;APOC3;APOH;AQP4;AQP5;AQP7;AR;ARRB1;ATP2B4;ATRX;AVPR1B;BCR;BDKRB1;CEACAM1;BPI;SERPING1;CALCA;CALCB;CAMK2B;CASP2;CASP8;CASR;CD9;ENTPD1;CD40;CD47;CD59;CD63;CDH3;CDKN1B;CHAT;CHI3L1;CIDEA;CKMT2;AP2M1;CLCN5;CLCNKB;CLPS;CMKLR1;CNGB1;COL1A2;COL6A2;COL9A2;COL9A3;COL11A1;COL19A1;COMP;COMT;CRHR2;CRIP1;CRYBA2;C…
GO:0009653	1.7859e-08	1.46507	243.122	321	2108	anatomical structure morphogenesis	ANPEP;ANXA2;ANXA3;APOH;AQP5;AR;BCR;CEACAM1;CAMK2B;CASP8;CASR;CD9;CHI3L1;AP2M1;COL1A2;COL6A2;COL9A2;COL9A3;COL11A1;COMP;CRHR2;CRIP1;CSF3R;CST3;CTNNA1;CYP1B1;DLG3;DLX5;DMD;DSP;DUSP5;ECM1;EDA;EDNRA;EFNB1;EFNB3;CELSR2;EGFR;EPHA2;EPHA8;EYA4;ESR1;ETV2;MECOM;F3;GPC4;FGD1;FGF3;FGF4;FGF6;FGF8;FGF13;FGFR1;FGR;FHL1;FOXD1;FOXD4;FOXL1;FOXM1;FLNA;FLT1;GATA2;GATA3;KAT2A;GPC3;GPX1;GSC2;GSN;GTF2I;HCCS;HCK;HGF;NRG…
GO:0023052	5.23086e-08	1.3314	560.287	659	4858	signaling	A2M;ABAT;ADCY5;ADRA1B;ADRB3;NR0B1;AKT1;ALOX15;SLC25A5;BIRC2;XIAP;APOC3;AR;ARHGAP4;ARHGAP6;ARRB1;ATF1;ATP6V1B2;AVPR1B;BCR;BDKRB1;CEACAM1;BTC;C1QA;CALCA;CALCB;CAMK2B;CASP2;CASP8;CASR;CD9;CD33;SIGLEC6;ENTPD1;CD40;CD47;CD53;CD59;CD97;CDKN1B;CGB;CHAT;CHI3L1;CHN2;CIDEA;CISH;AP2M1;CLCN6;CLPS;CCR6;CMKLR1;CNGB1;COL1A2;COMT;CRHR2;CRIP1;CSF3R;CTF1;CTNNA1;CYP24A1;GADD45A;DDIT3;DDX3X;DEFB1;DLG2;DLG3;DLX5;DMD;…
GO:0044700	5.23086e-08	1.3314	560.287	659	4858	single organism signaling	A2M;ABAT;ADCY5;ADRA1B;ADRB3;NR0B1;AKT1;ALOX15;SLC25A5;BIRC2;XIAP;APOC3;AR;ARHGAP4;ARHGAP6;ARRB1;ATF1;ATP6V1B2;AVPR1B;BCR;BDKRB1;CEACAM1;BTC;C1QA;CALCA;CALCB;CAMK2B;CASP2;CASP8;CASR;CD9;CD33;SIGLEC6;ENTPD1;CD40;CD47;CD53;CD59;CD97;CDKN1B;CGB;CHAT;CHI3L1;CHN2;CIDEA;CISH;AP2M1;CLCN6;CLPS;CCR6;CMKLR1;CNGB1;COL1A2;COMT;CRHR2;CRIP1;CSF3R;CTF1;CTNNA1;CYP24A1;GADD45A;DDIT3;DDX3X;DEFB1;DLG2;DLG3;DLX5;DMD;…
GO:0007267	9.0377e-08	1.59326	128.365	185	1113	cell-cell signaling	ABAT;ADCY5;ADRA1B;SLC25A5;AR;ARRB1;C1QA;CALCA;CAMK2B;CD33;SIGLEC6;CD97;CGB;CHAT;AP2M1;COMT;CTF1;DLG2;DLG3;DMD;EFNB1;EFNB3;SLC29A1;FGF3;FGF4;FGF6;FGF8;FGF11;FGF13;FGFR1;FKBP1B;FOXL1;GABRA3;GABRD;GATA3;GJA3;GNAI2;GNAI3;GNB1;GNG4;GPM6B;NPBWR1;GRIA3;GRIN2D;GRM6;GRM7;HCRT;HGF;NRG1;HNF4A;HOXC11;HOXD11;HRAS;IHH;ITGB2;KCNA4;KCNB1;KCNC4;KCND1;KCND3;KCNG1;KCNJ15;KCNMB1;KCNN3;KCNQ1;KCNS1;KIF5A;LYN;MBP;MC4R;…
GO:0007154	1.17069e-07	1.31931	573.55	670	4973	cell communication	A2M;ABAT;ADCY5;ADRA1B;ADRB3;NR0B1;AKT1;ALOX15;SLC25A5;BIRC2;XIAP;APOC3;AR;ARHGAP4;ARHGAP6;ARRB1;ATF1;ATP6V1B2;AVPR1B;BCR;BDKRB1;CEACAM1;BTC;C1QA;CALCA;CALCB;CAMK2B;CASP2;CASP8;CASR;CD9;CD33;SIGLEC6;ENTPD1;CD40;CD47;CD53;CD59;CD97;CDKN1B;CGB;CHAT;CHI3L1;CHN2;CIDEA;CISH;AP2M1;CLCN6;CLPS;CCR6;CMKLR1;CNGB1;COL1A2;COMT;CRHR2;CRIP1;CSF3R;CTF1;CTNNA1;CYP24A1;GADD45A;DDIT3;DDX3X;DEFB1;DLG2;DLG3;DLX5;DMD;…
GO:0003008	4.46542e-07	1.44498	201.717	266	1749	system process	ABAT;ACTA2;ADCY5;ADRA1B;ADRB3;AKT1;ANPEP;AQP4;AQP5;AQP7;AR;AVPR1B;BCR;BDKRB1;SERPING1;CALCA;CALCB;CAMK2B;CD9;CDH3;CDKN1B;CHAT;CKMT2;AP2M1;CLCN5;CLCNKB;CNGB1;COL1A2;COL11A1;COMT;CRYGC;CRYZ;CYP1B1;CYP4A11;DLG2;DLG3;DMD;DSG2;DSP;LPAR1;EDNRA;EDNRB;EMD;SLC29A1;EYA4;F2RL1;FGF13;FGFR1;FKBP1B;AFF2;GABRA3;GABRD;GATA3;GJA3;GNAI2;GNAI3;GNB1;GNG4;GPM6B;NPBWR1;GPX1;GRIA3;GRIN2D;GRM6;GRM7;GSTM2;HBB;HCRT;NRG1;H…
GO:0032502	1.82498e-06	1.28699	536.989	622	4656	developmental process	A2M;ACP2;ACTA2;ADRA1B;ADRB3;NR0B1;AKT1;ALDOC;ALOX15;ANPEP;ANXA2;ANXA3;BIRC2;APOH;AQP4;AQP5;AR;ATRX;BCR;CEACAM1;BRDT;CALCA;CAMK2B;CASP2;CASP8;CASR;CD9;CD40;CDH15;CDKN1B;CHAT;CHI3L1;AP2M1;CMKLR1;COL1A2;COL6A2;COL9A2;COL9A3;COL11A1;COL19A1;COMP;CRHR2;CRIP1;CRYBA2;CRYGC;CSF3R;CST3;CTF1;CTNNA1;CYP1B1;CYP24A1;DCT;DDIT3;DLG3;DLX5;DMD;DRP2;ATN1;DSP;DUSP5;ECM1;EDA;LPAR1;EDNRA;EDNRB;EFNB1;EFNB3;CELSR2;EGFR…
GO:0050877	1.83524e-06	1.48571	146.127	199	1267	neurological system process	ABAT;ADCY5;ADRA1B;AKT1;AQP4;BCR;BDKRB1;CALCA;CAMK2B;CD9;CDH3;CDKN1B;CHAT;AP2M1;CNGB1;COL11A1;COMT;CRYGC;CRYZ;CYP1B1;DLG2;DLG3;DMD;LPAR1;EDNRA;EDNRB;SLC29A1;EYA4;FGF13;FGFR1;FKBP1B;AFF2;GABRA3;GABRD;GJA3;GNAI2;GNAI3;GNB1;GNG4;GPM6B;NPBWR1;GPX1;GRIA3;GRIN2D;GRM6;GRM7;HCRT;NRG1;HOXC10;HRAS;KCNA4;KCNB1;KCNC4;KCND1;KCND3;KCNG1;KCNJ15;KCNMB1;KCNN3;KCNQ1;KCNS1;KIF5A;KIFC3;KIT;MAP1A;MBP;MME;MYO7A;NAB1;NO…
GO:0044699	1.89277e-06	1.32756	1266.93	1345	10985	single-organism process	A2M;ABAT;ABCB7;ACADL;ACP2;ACTA2;ADCY5;ADRA1B;ADRB3;NR0B1;AHCY;AKT1;ABCD1;ABCD2;ALDOC;ALOX15;ANPEP;SLC25A5;ANXA2;ANXA3;BIRC2;XIAP;APOC1;APOC3;APOH;AQP4;AQP5;AQP7;AR;ARAF;ARHGAP4;ARHGAP6;ARRB1;ATF1;ATP1A1;ATP2B4;ATP5G2;ATP6V1B2;ATRX;AVPR1B;BCAT1;BCR;BDKRB1;CEACAM1;BPI;BRDT;BTC;SERPING1;C1QA;PTTG1IP;CA1;CALCA;CALCB;CAMK2B;CAPN6;CAST;CASP2;CASP4;CASP8;CASR;CD9;CD33;SIGLEC6;ENTPD1;CD40;CD47;CD53;CD59;…
GO:0007166	3.06897e-06	1.34652	289.024	357	2506	cell surface receptor signaling pathway	ADCY5;ADRA1B;ADRB3;AKT1;BIRC2;XIAP;APOC3;AR;ARHGAP4;ARRB1;ATF1;ATP6V1B2;AVPR1B;BCR;BDKRB1;CEACAM1;BTC;CALCA;CAMK2B;CASP2;CASP8;CASR;ENTPD1;CD40;CD47;CD59;CD97;CDKN1B;CIDEA;CISH;AP2M1;CCR6;CMKLR1;CNGB1;COL1A2;CRHR2;CTF1;CTNNA1;DDIT3;DDX3X;DEFB1;DLX5;ECM1;EDA;LPAR1;EDNRA;EDNRB;EFNB3;CELSR2;EGFR;EPHA2;ELK1;EMD;EMR1;EPHA8;ESR1;ETV2;F2RL1;F3;FGD1;FGF3;FGF4;FGF6;FGF8;FGFR1;FGR;FOXD1;FOXD4;FOXL1;FLNA;FL…
GO:0050896	3.95053e-06	1.25999	784.724	872	6804	response to stimulus	A2M;ABAT;ACTA2;ADCY5;ADRA1B;ADRB3;NR0B1;AHCY;AKT1;ALDOC;ALOX15;SLC25A5;ANXA2;ANXA3;BIRC2;XIAP;APOC3;APOH;AQP4;AQP7;AR;ARHGAP4;ARHGAP6;ARRB1;ATF1;ATP2B4;ATP5G2;ATP6V1B2;ATRX;AVPR1B;BCR;BDKRB1;CEACAM1;BPI;BTC;SERPING1;C1QA;CALCA;CALCB;CAMK2B;CASP2;CASP8;CASR;CD9;CD33;ENTPD1;CD40;CD47;CD53;CD59;CD63;CD68;CD69;CD97;CDH3;CDKN1B;CETN2;CGB;CHAT;CHI3L1;CHN2;CIDEA;CIRBP;CISH;AP2M1;CLCN6;CLPS;CCR6;CMKLR1;C…
GO:0007275	5.41226e-06	1.28096	473.902	552	4109	multicellular organismal development	ACP2;ACTA2;ADRA1B;NR0B1;AKT1;ALDOC;ALOX15;ANPEP;ANXA2;ANXA3;BIRC2;APOH;AQP4;AQP5;AR;ATRX;BCR;CEACAM1;CALCA;CAMK2B;CASP2;CASP8;CD9;CD40;CDKN1B;CHAT;CHI3L1;AP2M1;CMKLR1;COL1A2;COL6A2;COL9A2;COL9A3;COL11A1;COL19A1;COMP;CRHR2;CRIP1;CRYBA2;CRYGC;CSF3R;CST3;CTF1;CTNNA1;CYP1B1;DCT;DDIT3;DLG3;DLX5;DMD;DRP2;ATN1;DSP;DUSP5;ECM1;EDA;LPAR1;EDNRA;EDNRB;EFNB1;EFNB3;CELSR2;EGFR;EPHA2;EMD;SLC29A1;EPHA8;EYA4;ESR1…
GO:0009966	1.18549e-05	1.35755	226.283	284	1962	regulation of signal transduction	A2M;ADRA1B;ADRB3;NR0B1;AKT1;ALOX15;SLC25A5;BIRC2;XIAP;APOC3;AR;ARHGAP4;ARHGAP6;ARRB1;BCR;CALCA;CAMK2B;CASP8;CD40;CHI3L1;CHN2;CIDEA;CISH;AP2M1;CMKLR1;CNGB1;CRHR2;CTNNA1;DDIT3;DDX3X;DLX5;DUSP5;DUSP9;ECM1;EDA;LPAR1;EDNRA;EGFR;EPHA2;EMD;EPHA8;ESR1;MECOM;F2RL1;F3;FGD1;FGF4;FGFR1;FGR;FOXD1;FOXD4;FOXL1;FOXM1;FLNA;FLT1;GATA2;GATA3;GH1;GNAI2;GNB1;GNG4;GPX1;GSTP1;HGF;NRG1;HNF4A;HRAS;HSP90AB1;IFNA14;IGBP1;I…
GO:0065007	1.23213e-05	1.25382	1032.69	1113	8954	biological regulation	A2M;ABAT;ABCB7;ACADL;ACLY;ACTA2;ADCY5;ADRA1B;ADRB3;NR0B1;AKT1;ABCD2;ALOX15;ANPEP;SLC25A5;ANXA2;ANXA3;BIRC2;XIAP;APOC1;APOC3;APOH;AQP4;AQP5;AQP7;AR;ARAF;ARHGAP4;ARHGAP6;ARRB1;ATF1;ATP1A1;ATP2B4;ATP6V1B2;ATRX;AVPR1B;BCR;BDKRB1;CEACAM1;BPI;BRDT;BTC;SERPING1;C1QA;CALCA;CALCB;CAMK2B;CAPN6;CAST;CASP2;CASP8;CASR;SERPINA6;CD9;CD33;ENTPD1;CD40;CD47;CD53;CD59;CD63;CD97;CDH15;CDKN1B;CETN2;CGB;CHAT;CHI3L1;CH…
GO:0007155	1.28462e-05	1.49861	112.219	155	973	cell adhesion	ALOX15;ARHGAP6;CEACAM1;CALCA;CD9;CD33;SIGLEC6;ENTPD1;CD47;CD97;CDH3;CDH9;CDH15;CDH18;COL6A2;COL11A1;COL19A1;COMP;CLDN4;CLDN7;HAPLN1;CSF3R;CTNNA1;CYP1B1;DMD;DSG2;DSP;EDA;EFNB1;CELSR2;EGFR;EPHA2;EMR1;EPHA8;FAT2;FGF4;FGF6;FPR2;GPM6B;GSN;HCK;NRG1;ICAM2;ICAM3;IHH;ITGAD;ITGAM;ITGAX;ITGB2;ITGB5;JAG2;KAL1;KIFC3;KIT;KNG1;L1CAM;LAMB1;LAMC2;LPP;LY9;LYN;MCAM;MSN;NCAM2;NID1;NINJ2;NODAL;NPHS1;OPCML;SERPINE2;PR…
GO:0050789	1.39825e-05	1.24696	969.026	1050	8402	regulation of biological process	A2M;ACADL;ACLY;ADCY5;ADRA1B;ADRB3;NR0B1;AKT1;ABCD2;ALOX15;ANPEP;SLC25A5;ANXA2;ANXA3;BIRC2;XIAP;APOC1;APOC3;APOH;AR;ARAF;ARHGAP4;ARHGAP6;ARRB1;ATF1;ATP1A1;ATP2B4;ATP6V1B2;ATRX;AVPR1B;BCR;BDKRB1;CEACAM1;BPI;BRDT;BTC;SERPING1;C1QA;CALCA;CALCB;CAMK2B;CAPN6;CAST;CASP2;CASP8;CASR;SERPINA6;CD9;CD33;ENTPD1;CD40;CD47;CD53;CD59;CD63;CD97;CDH15;CDKN1B;CETN2;CGB;CHAT;CHI3L1;CHN2;CIDEA;CIRBP;CISH;AP2M1;CLCN6;…
GO:0022610	1.4384e-05	1.49471	112.449	155	975	biological adhesion	ALOX15;ARHGAP6;CEACAM1;CALCA;CD9;CD33;SIGLEC6;ENTPD1;CD47;CD97;CDH3;CDH9;CDH15;CDH18;COL6A2;COL11A1;COL19A1;COMP;CLDN4;CLDN7;HAPLN1;CSF3R;CTNNA1;CYP1B1;DMD;DSG2;DSP;EDA;EFNB1;CELSR2;EGFR;EPHA2;EMR1;EPHA8;FAT2;FGF4;FGF6;FPR2;GPM6B;GSN;HCK;NRG1;ICAM2;ICAM3;IHH;ITGAD;ITGAM;ITGAX;ITGB2;ITGB5;JAG2;KAL1;KIFC3;KIT;KNG1;L1CAM;LAMB1;LAMC2;LPP;LY9;LYN;MCAM;MSN;NCAM2;NID1;NINJ2;NODAL;NPHS1;OPCML;SERPINE2;PR…
GO:0010646	1.60904e-05	1.33296	255.462	315	2215	regulation of cell communication	A2M;ADRA1B;ADRB3;NR0B1;AKT1;ALOX15;SLC25A5;BIRC2;XIAP;APOC3;AR;ARHGAP4;ARHGAP6;ARRB1;BCR;CALCA;CAMK2B;CASP8;CD40;CHAT;CHI3L1;CHN2;CIDEA;CISH;AP2M1;CMKLR1;CNGB1;CRHR2;CTNNA1;DDIT3;DDX3X;DLX5;DUSP5;DUSP9;ECM1;EDA;LPAR1;EDNRA;EGFR;EPHA2;EMD;EPHA8;ESR1;MECOM;F2RL1;F3;FGD1;FGF4;FGFR1;FGR;FKBP1B;FOXD1;FOXD4;FOXL1;FOXM1;FLNA;FLT1;GATA2;GATA3;GH1;GNAI2;GNB1;GNG4;GPM6B;GPX1;GSTP1;HCRT;HGF;NRG1;HNF4A;HRAS;…
GO:0023051	1.79845e-05	1.33105	254.885	314	2210	regulation of signaling	A2M;ADRA1B;ADRB3;NR0B1;AKT1;ALOX15;SLC25A5;BIRC2;XIAP;APOC3;AR;ARHGAP4;ARHGAP6;ARRB1;BCR;CALCA;CAMK2B;CASP8;CD40;CHAT;CHI3L1;CHN2;CIDEA;CISH;AP2M1;CMKLR1;CNGB1;CRHR2;CTNNA1;DDIT3;DDX3X;DLX5;DUSP5;DUSP9;ECM1;EDA;LPAR1;EDNRA;EGFR;EPHA2;EMD;EPHA8;ESR1;MECOM;F2RL1;F3;FGD1;FGF4;FGFR1;FGR;FKBP1B;FOXD1;FOXD4;FOXL1;FOXM1;FLNA;FLT1;GATA2;GATA3;GH1;GNAI2;GNB1;GNG4;GPM6B;GPX1;GSTP1;HCRT;HGF;NRG1;HNF4A;HRAS;…
GO:0044763	1.80217e-05	1.26149	1144.56	1220	9924	single-organism cellular process	A2M;ABAT;ABCB7;ACP2;ACTA2;ADCY5;ADRA1B;ADRB3;NR0B1;AHCY;AKT1;ABCD1;ABCD2;ALDOC;ALOX15;ANPEP;SLC25A5;ANXA2;ANXA3;BIRC2;XIAP;APOC3;APOH;AQP4;AQP5;AQP7;AR;ARAF;ARHGAP4;ARHGAP6;ARRB1;ATF1;ATP1A1;ATP2B4;ATP5G2;ATP6V1B2;ATRX;AVPR1B;BCAT1;BCR;BDKRB1;CEACAM1;BPI;BRDT;BTC;SERPING1;C1QA;PTTG1IP;CALCA;CALCB;CAMK2B;CAPN6;CAST;CASP2;CASP4;CASP8;CASR;CD9;CD33;SIGLEC6;ENTPD1;CD40;CD47;CD53;CD59;CD63;CD68;CD69;C…
GO:0048731	3.10449e-05	1.26589	409.085	477	3547	system development	ACP2;ACTA2;ADRA1B;NR0B1;AKT1;ALDOC;ALOX15;ANPEP;ANXA2;ANXA3;BIRC2;APOH;AQP4;AQP5;AR;ATRX;BCR;CEACAM1;CALCA;CAMK2B;CASP2;CASP8;CD9;CD40;CDKN1B;CHAT;CHI3L1;AP2M1;CMKLR1;COL1A2;COL6A2;COL9A2;COL9A3;COL11A1;COL19A1;COMP;CRHR2;CRIP1;CRYBA2;CRYGC;CSF3R;CTF1;CTNNA1;CYP1B1;DCT;DLG3;DLX5;DMD;DRP2;ATN1;DSP;ECM1;EDA;LPAR1;EDNRA;EDNRB;EFNB1;EFNB3;CELSR2;EGFR;EPHA2;EMD;SLC29A1;EPHA8;EYA4;ESR1;ETS2;ETV2;MECOM;…
GO:0007165	3.64137e-05	1.24693	500.544	572	4340	signal transduction	A2M;ADCY5;ADRA1B;ADRB3;NR0B1;AKT1;ALOX15;SLC25A5;BIRC2;XIAP;APOC3;AR;ARHGAP4;ARHGAP6;ARRB1;ATF1;ATP6V1B2;AVPR1B;BCR;BDKRB1;CEACAM1;BTC;CALCA;CALCB;CAMK2B;CASP2;CASP8;CASR;CD33;ENTPD1;CD40;CD47;CD53;CD59;CD97;CDKN1B;CGB;CHI3L1;CHN2;CIDEA;CISH;AP2M1;CLCN6;CLPS;CCR6;CMKLR1;CNGB1;COL1A2;CRHR2;CRIP1;CSF3R;CTF1;CTNNA1;CYP24A1;GADD45A;DDIT3;DDX3X;DEFB1;DLX5;DMD;DUSP5;DUSP9;ECM1;EDA;LPAR1;EDNRA;EDNRB;EFN…
GO:0050794	4.53073e-05	1.22654	917.703	994	7957	regulation of cellular process	A2M;ACADL;ACLY;ADCY5;ADRA1B;ADRB3;NR0B1;AKT1;ABCD2;ALOX15;SLC25A5;ANXA2;ANXA3;BIRC2;XIAP;APOC1;APOC3;APOH;AR;ARAF;ARHGAP4;ARHGAP6;ARRB1;ATF1;ATP2B4;ATP6V1B2;ATRX;AVPR1B;BCR;BDKRB1;CEACAM1;BPI;BRDT;BTC;CALCA;CALCB;CAMK2B;CAPN6;CAST;CASP2;CASP8;CASR;CD9;CD33;ENTPD1;CD40;CD47;CD53;CD59;CD97;CDH15;CDKN1B;CETN2;CGB;CHAT;CHI3L1;CHN2;CIDEA;CIRBP;CISH;AP2M1;CLCN6;CLPS;CCR6;CMKLR1;CNGB1;COL1A2;COMP;COMT;C…
GO:0010959	5.26829e-05	2.08881	23.4126	43	203	regulation of metal ion transport	AKT1;ATP1A1;ATP2B4;BDKRB1;CALCA;CAMK2B;CD63;DMD;EDNRA;FHL1;FKBP1B;GNAI2;GRM6;GSTM2;HCRT;KCNQ1;KIF5B;LYN;NOS1;OPRD1;P2RX5;P2RX7;PDE4D;SERPINE2;SCN2B;CCL3;CCL4;UCN;BEST1;CASK;SLC9A3R1;P2RX2;NEDD4L;LPAR3;KCNE1L;TESC;GIMAP5;SPTBN4;WNK3;EFCAB4B;GRIN3B;CNKSR3;DHRS7C
GO:0009887	6.04301e-05	1.50367	90.5362	126	785	organ morphogenesis	AQP5;AR;BCR;COL1A2;COL11A1;COMP;CRIP1;CSF3R;CTNNA1;DLX5;DSP;EDA;EDNRA;EPHA2;EYA4;ESR1;FGD1;FGF3;FGF4;FGF6;FGF8;FGFR1;FHL1;FOXL1;GATA2;GATA3;HCCS;HGF;NRG1;HOXA2;HOXB4;HOXB6;HOXC11;HOXD8;HOXD11;HRAS;ID3;IHH;ITGAX;JAG2;LAMB1;LFNG;LRP4;LTBP3;LY6H;MDFI;MMP2;CITED1;MSX2;MYH6;MYH7;MYO7A;NAB1;NEUROD1;NODAL;NPPC;P2RX7;PAX6;PAX9;PDE6C;PITX3;POU3F4;PROP1;PTK7;RARG;RBP4;RP1;RPGR;SFRP2;SHH;SIX3;SMARCD3;SNAI1;…
GO:0048856	6.04953e-05	1.24268	472.864	541	4100	anatomical structure development	ACP2;ACTA2;ADRA1B;NR0B1;AKT1;ALDOC;ALOX15;ANPEP;ANXA2;ANXA3;BIRC2;APOH;AQP4;AQP5;AR;ATRX;BCR;CEACAM1;CALCA;CAMK2B;CASP2;CASP8;CASR;CD9;CD40;CDH15;CDKN1B;CHAT;CHI3L1;AP2M1;CMKLR1;COL1A2;COL6A2;COL9A2;COL9A3;COL11A1;COL19A1;COMP;CRHR2;CRIP1;CRYBA2;CRYGC;CSF3R;CST3;CTF1;CTNNA1;CYP1B1;DCT;DLG3;DLX5;DMD;DRP2;ATN1;DSP;DUSP5;ECM1;EDA;LPAR1;EDNRA;EDNRB;EFNB1;EFNB3;CELSR2;EGFR;EPHA2;EMD;ENO3;SLC29A1;EPHA8…
GO:0000904	7.66741e-05	1.52265	81.6556	115	708	cell morphogenesis involved in differentiation	CAMK2B;AP2M1;COL6A2;COL9A2;COL9A3;DLG3;DLX5;EFNB1;EFNB3;CELSR2;EGFR;EPHA2;EPHA8;FGF8;FGF13;FGFR1;FOXD1;FOXD4;FLNA;GATA3;HGF;HOXA2;HPRT1;HRAS;HSP90AB1;IHH;KAL1;L1CAM;LAMB1;MBP;MFAP2;CITED1;MSX2;MT3;MYO7A;NCK1;NEFH;NODAL;OPHN1;PAX6;PLCG1;PLXNB3;PRKCQ;RPS6KA3;SFRP2;SHH;SNAI1;SOX9;CDKL5;TAL1;CNTN2;TEK;TGFB1I1;TIAM1;TRPC5;TTC3;EZR;WNT9B;FZD5;LHX3;ST8SIA2;SEMA7A;CNTNAP1;SEMA5A;LGI1;LHX2;NRXN3;FEZ1;ULK2…
GO:0042060	0.000109241	1.54333	72.1983	103	626	wound healing	A2M;AKT1;ALOX15;ANXA2;APOH;ARRB1;ATP2B4;SERPING1;CD9;ENTPD1;CD40;CD47;CD59;CD63;COL1A2;CFD;ENO3;F2RL1;F3;F11;FGR;FLNA;GATA2;GATA3;GNAI2;GNAI3;GNB1;GPX1;GRB14;GSN;HBB;HGF;NRG1;HNF4A;HRAS;IFNA14;IGF2;ITGAM;ITGAX;ITGB2;KCNMB1;KIF5A;KNG1;KIF11;KRT1;L1CAM;LAMP2;LYN;MAFG;MCAM;MAP3K1;MSX2;MYH2;NINJ2;NOS1;PDE2A;PDE9A;PF4;PF4V1;SERPINE2;PLCG1;PRKAR1B;PRKAR2A;PRKCQ;PRKCZ;PTK7;SHH;SOX15;TEK;LEFTY2;THBD;THPO…
GO:0050953	0.00011734	2.04091	22.7206	41	197	sensory perception of light stimulus	CDH3;CNGB1;COL11A1;CRYGC;CRYZ;CYP1B1;EYA4;GJA3;GRM6;KIFC3;MYO7A;GPR143;PAX6;PDE6C;RBP3;RBP4;RDH5;RP1;RP2;RPGR;SIX3;TIMP3;USH2A;BEST1;DHRS3;GUCA1C;GJC1;EML2;VAX2;VSX1;MYO3A;CLN6;PCDH15;COL18A1;GPR98;RP1L1;ZNF513;CLDN19;RD3;C2orf71;PRCD
GO:0051716	0.000117494	1.21672	609.534	679	5285	cellular response to stimulus	A2M;ADCY5;ADRA1B;ADRB3;NR0B1;AHCY;AKT1;ALOX15;SLC25A5;ANXA2;BIRC2;XIAP;APOC3;AQP4;AR;ARHGAP4;ARHGAP6;ARRB1;ATF1;ATP6V1B2;ATRX;AVPR1B;BCR;BDKRB1;CEACAM1;BTC;CALCA;CALCB;CAMK2B;CASP2;CASP8;CASR;CD33;ENTPD1;CD40;CD47;CD53;CD59;CD68;CD69;CD97;CDKN1B;CETN2;CGB;CHI3L1;CHN2;CIDEA;CISH;AP2M1;CLCN6;CLPS;CCR6;CMKLR1;CNGB1;COL1A2;COMT;CRHR2;CRIP1;CRYZ;CSF3R;CTF1;CTNNA1;CYP1B1;CYP2F1;CYP4A11;CYP24A1;DDB2;GAD…
GO:0000902	0.000135784	1.42334	113.026	150	980	cell morphogenesis	CAMK2B;AP2M1;COL6A2;COL9A2;COL9A3;DLG3;DLX5;DMD;EFNB1;EFNB3;CELSR2;EGFR;EPHA2;EPHA8;FGD1;FGF8;FGF13;FGFR1;FGR;FOXD1;FOXD4;FLNA;GATA3;GSN;HCK;HGF;NRG1;HOXA2;HPRT1;HRAS;HSP90AB1;IHH;ITGB2;KAL1;KIT;L1CAM;LAMB1;LIPA;MBP;MFAP2;CITED1;MSX2;MT3;MYO7A;MYO9B;NCK1;NEFH;NODAL;OCRL;OPHN1;P2RX7;PAX6;PLCG1;PLXNB3;PRKCQ;RP2;RPGR;RPS6KA3;CCL3;SFRP2;SHH;SNAI1;SOX9;CDKL5;TAL1;CNTN2;TEK;TGFB1I1;TIAM1;TRPC5;TTC3;UPK…
GO:0007601	0.000155144	2.02943	22.2592	40	193	visual perception	CDH3;CNGB1;COL11A1;CRYGC;CRYZ;CYP1B1;EYA4;GJA3;GRM6;KIFC3;MYO7A;GPR143;PAX6;PDE6C;RBP3;RBP4;RDH5;RP1;RP2;RPGR;SIX3;TIMP3;USH2A;BEST1;DHRS3;GUCA1C;GJC1;EML2;VAX2;VSX1;MYO3A;CLN6;COL18A1;GPR98;RP1L1;ZNF513;CLDN19;RD3;C2orf71;PRCD
GO:0009605	0.000157075	1.35616	156.853	199	1360	response to external stimulus	A2M;AHCY;AKT1;ANXA2;BIRC2;XIAP;APOC3;APOH;ARRB1;BCR;BDKRB1;SERPING1;CALCA;CASP2;CASP8;CD40;CD47;CD59;CHI3L1;AP2M1;CLPS;CCR6;CMKLR1;CNGB1;COL6A2;COL9A2;COL9A3;COL11A1;CSF3R;CYP24A1;GADD45A;DEFB1;DLG3;DLX5;LPAR1;EDNRA;EDNRB;EFNB1;EFNB3;EGFR;EPHA2;EPHA8;MECOM;F2RL1;F3;F11;ACSL4;GPC4;FGFR1;FKBP1B;FOXD1;FOXD4;FLT1;FPR2;G6PD;GATA3;GPC3;GNAI2;GNB1;CCR10;GPX1;GRIN2D;GRM6;CXCL1;GSN;GSTP1;HCK;HGF;HLCS;HOXA…
GO:0048598	0.000159217	1.58531	59.5117	87	516	embryonic morphogenesis	AR;BCR;CASP8;COL11A1;DLX5;DUSP5;EPHA2;EYA4;ETV2;MECOM;FGF3;FGF4;FGF8;FGFR1;FLT1;GATA2;GATA3;KAT2A;HNF4A;HOXA2;HOXA10;HOXB4;HOXB6;HOXC10;HOXC11;HOXD11;IHH;JAG2;LRP4;MDFI;MSX2;MYO7A;NEUROD1;NODAL;PAX6;POU3F4;PTK7;RARG;RBP4;RNF2;SFRP2;SHH;SNAI1;SOX9;SPINT1;TAL1;TBX6;HNF1B;TCF7;TCF7L2;TCF21;TGFB1I1;HIRA;KDM6A;WNT7B;WNT9A;WNT9B;ZIC3;LUZP1;PRKRA;CHRD;LDB1;KCNQ4;LHX2;MED12;LIAS;COBL;PLXNB2;VAX2;LEF1;DAC…
GO:0016055	0.000181193	1.76374	36.2145	58	314	Wnt receptor signaling pathway	XIAP;DDIT3;DLX5;EDA;CELSR2;EMD;ETV2;FGF8;FOXL1;GATA3;HOXB9;LRP4;MDFI;CITED1;MYH6;PROP1;PTK7;RARG;SFRP2;SHH;SIX3;SOX9;TBL1X;HNF1B;TCF7;TCF7L2;TGFB1I1;TLR2;KDM6A;WNT7B;WNT9A;WNT9B;FZD5;LDB1;LATS1;SLC9A3R1;MED12;ZBTB33;G3BP1;MAD2L2;ANKRD6;TNIK;VAX2;SOSTDC1;LEF1;DACT1;AMOTL2;MESP1;GRHL3;PORCN;BICC1;LZTS2;DIXDC1;TMEM198;GSC;APCDD1;BCL9L;RSPO1
GO:0048583	0.000186887	1.26205	302.749	357	2625	regulation of response to stimulus	A2M;ADRA1B;ADRB3;NR0B1;AKT1;ALOX15;SLC25A5;ANXA2;BIRC2;XIAP;APOC3;APOH;AR;ARHGAP4;ARHGAP6;ARRB1;ATF1;BCR;BTC;SERPING1;C1QA;CALCA;CAMK2B;CASP8;CD40;CD47;CD59;CDKN1B;CHI3L1;CHN2;CIDEA;CISH;AP2M1;CMKLR1;CNGB1;CRHR2;CTNNA1;DDIT3;DDX3X;CFD;DLX5;DMD;DUSP5;DUSP9;ECM1;EDA;LPAR1;EDNRA;EGFR;EPHA2;ELK1;EMD;EPHA8;ESR1;MECOM;F2RL1;F3;F11;FCN1;FGD1;FGF3;FGF4;FGF6;FGF8;FGFR1;FGR;FKBP1B;FOXD1;FOXD4;FOXL1;FOXM1;F…
GO:0035637	0.000245381	1.45118	90.8822	123	788	multicellular organismal signaling	ABAT;ADCY5;AKT1;CAMK2B;CD9;CHAT;AP2M1;COMT;DLG2;DLG3;DMD;DSG2;DSP;LPAR1;SLC29A1;FKBP1B;GABRA3;GABRD;GNAI2;GNAI3;GNB1;GNG4;GPM6B;NPBWR1;GRIA3;GRIN2D;GRM6;GRM7;HCRT;NRG1;HRAS;KCNA4;KCNB1;KCNC4;KCND1;KCND3;KCNG1;KCNJ15;KCNMB1;KCNN3;KCNQ1;KCNS1;KIF5A;MBP;NAB1;NOS1;NTSR1;OPHN1;OXT;P2RX7;PDE4D;PDYN;SERPINE2;PLCB2;PMP22;SEPT5;PRKCZ;RARG;RPS6KA3;SCN2B;SLC1A2;SLC22A2;ABCC8;VAMP1;SYN1;SYP;CNTN2;TCF7L2;UCN;…
GO:0007268	0.00026203	1.48834	77.273	107	670	synaptic transmission	ABAT;ADCY5;CAMK2B;CHAT;AP2M1;COMT;DLG2;DLG3;DMD;SLC29A1;GABRA3;GABRD;GNAI2;GNAI3;GNB1;GNG4;GPM6B;NPBWR1;GRIA3;GRIN2D;GRM6;GRM7;HCRT;NRG1;HRAS;KCNA4;KCNB1;KCNC4;KCND1;KCND3;KCNG1;KCNJ15;KCNMB1;KCNN3;KCNQ1;KCNS1;KIF5A;MBP;NOS1;NTSR1;OPHN1;OXT;P2RX7;PDYN;SERPINE2;PLCB2;PMP22;SEPT5;PRKCZ;RPS6KA3;SCN2B;SLC1A2;SLC22A2;ABCC8;VAMP1;SYN1;SYP;CNTN2;UCN;ALDH5A1;DOC2A;KCNAB2;KCNQ4;SYNGR1;KCNAB3;LGI1;NRXN3;NR…
GO:0007600	0.00028281	1.56552	58.0124	84	503	sensory perception	AQP4;BDKRB1;CALCA;CDH3;CDKN1B;CNGB1;COL11A1;CRYGC;CRYZ;CYP1B1;DLG2;EDNRA;EDNRB;EYA4;FGFR1;GJA3;GNB1;GPX1;GRIN2D;GRM6;GRM7;KCNQ1;KIFC3;KIT;MAP1A;MME;MYO7A;GPR143;OPRD1;OPRL1;OXT;P2RX7;PAX6;PDE4A;PDE6C;SERPINE2;PLCB2;POU3F4;RBP3;RBP4;RDH5;RP1;RP2;RPGR;CCL3;SIX3;TBL1X;TIMP3;USH2A;BEST1;PKD2L1;KCNQ4;DHRS3;OTOF;GUCA1C;WDR1;GJC1;P2RX2;EML2;VAX2;OR1A2;OR8B8;VSX1;ATP6V0A4;LEF1;GNG13;MYO3A;BEST2;CLN6;SOBP…
GO:0019226	0.000287048	1.45331	87.7683	119	761	transmission of nerve impulse	ABAT;ADCY5;AKT1;CAMK2B;CD9;CHAT;AP2M1;COMT;DLG2;DLG3;DMD;LPAR1;SLC29A1;FKBP1B;GABRA3;GABRD;GNAI2;GNAI3;GNB1;GNG4;GPM6B;NPBWR1;GRIA3;GRIN2D;GRM6;GRM7;HCRT;NRG1;HRAS;KCNA4;KCNB1;KCNC4;KCND1;KCND3;KCNG1;KCNJ15;KCNMB1;KCNN3;KCNQ1;KCNS1;KIF5A;MBP;NAB1;NOS1;NTSR1;OPHN1;OXT;P2RX7;PDYN;SERPINE2;PLCB2;PMP22;SEPT5;PRKCZ;RARG;RPS6KA3;SCN2B;SLC1A2;SLC22A2;ABCC8;VAMP1;SYN1;SYP;CNTN2;TCF7L2;UCN;ALDH5A1;DOC2A;C…
GO:0044767	0.000288671	1.22449	416.351	475	3610	single-organism developmental process	ACTA2;ADRA1B;ADRB3;NR0B1;AKT1;ALDOC;ANPEP;ANXA2;ANXA3;BIRC2;APOH;AQP5;AR;ATRX;BCR;CEACAM1;CALCA;CAMK2B;CASP2;CASP8;CD9;CDH15;CDKN1B;CHAT;CHI3L1;AP2M1;COL1A2;COL6A2;COL9A2;COL9A3;COL11A1;COL19A1;COMP;CRHR2;CRIP1;CRYBA2;CRYGC;CSF3R;CTF1;CTNNA1;CYP1B1;DCT;DLG3;DLX5;DMD;DSP;DUSP5;ECM1;EDA;LPAR1;EDNRA;EDNRB;EFNB1;EFNB3;CELSR2;EGFR;EPHA2;EMD;ENO3;SLC29A1;EPHA8;EYA4;ESR1;ETV2;MECOM;F2RL1;F3;ACSL4;FGD1;F…
GO:0006935	0.000294675	1.50671	70.699	99	613	chemotaxis	CALCA;AP2M1;CCR6;CMKLR1;COL6A2;COL9A2;COL9A3;CSF3R;DEFB1;DLG3;DLX5;LPAR1;EDNRA;EDNRB;EFNB1;EFNB3;EGFR;EPHA2;EPHA8;F2RL1;F3;FGFR1;FOXD1;FOXD4;FLT1;FPR2;GATA3;CCR10;CXCL1;HGF;HOXA2;HOXB9;HRAS;HSP90AB1;ITGAM;ITGB2;KAL1;KIT;L1CAM;LAMB1;LYN;MYO9B;NCK1;OPHN1;PAX6;PDE4D;PF4;PF4V1;PLCG1;PLP2;PLXNB3;PRKCQ;RPS6KA3;S100A7;CCL3;CCL4;SHH;CNTN2;TRPC5;EZR;LHX3;ST8SIA2;SEMA7A;CNTNAP1;TNFRSF11A;SEMA5A;LGI1;LHX2;N…
GO:0042330	0.000294675	1.50671	70.699	99	613	taxis	CALCA;AP2M1;CCR6;CMKLR1;COL6A2;COL9A2;COL9A3;CSF3R;DEFB1;DLG3;DLX5;LPAR1;EDNRA;EDNRB;EFNB1;EFNB3;EGFR;EPHA2;EPHA8;F2RL1;F3;FGFR1;FOXD1;FOXD4;FLT1;FPR2;GATA3;CCR10;CXCL1;HGF;HOXA2;HOXB9;HRAS;HSP90AB1;ITGAM;ITGB2;KAL1;KIT;L1CAM;LAMB1;LYN;MYO9B;NCK1;OPHN1;PAX6;PDE4D;PF4;PF4V1;PLCG1;PLP2;PLXNB3;PRKCQ;RPS6KA3;S100A7;CCL3;CCL4;SHH;CNTN2;TRPC5;EZR;LHX3;ST8SIA2;SEMA7A;CNTNAP1;TNFRSF11A;SEMA5A;LGI1;LHX2;N…
GO:0032989	0.000319431	1.38237	120.407	156	1044	cellular component morphogenesis	CAMK2B;CD9;AP2M1;COL6A2;COL9A2;COL9A3;DLG3;DLX5;DMD;EFNB1;EFNB3;CELSR2;EGFR;EPHA2;EPHA8;FGD1;FGF8;FGF13;FGFR1;FGR;FOXD1;FOXD4;FLNA;GATA3;GSN;HCK;HGF;NRG1;HOXA2;HPRT1;HRAS;HSP90AB1;IHH;ITGB2;KAL1;KIT;L1CAM;LAMB1;LIPA;MBP;MFAP2;CITED1;MSX2;MT3;MTM1;MYH6;MYO7A;MYO9B;NCK1;NEFH;NODAL;OCRL;OPHN1;P2RX7;PAX6;PLCG1;PLXNB3;PMP22;PRKCQ;RP2;RPGR;RPS6KA3;CCL3;SFRP2;SHH;SNAI1;SOX9;CDKL5;SUPV3L1;TAL1;CNTN2;TEK;…
GO:0050878	0.000338639	1.50273	70.1223	98	608	regulation of body fluid levels	A2M;AKT1;ANXA2;APOH;AQP4;AQP5;AQP7;ARRB1;ATP2B4;SERPING1;CD9;ENTPD1;CD40;CD47;CD59;CD63;COL1A2;CYP4A11;CFD;EDNRB;CELSR2;SLC29A1;F2RL1;F3;F11;FGR;FLNA;GATA2;GATA3;GNAI2;GNAI3;GNB1;GRB14;HBB;HGF;HNF4A;HRAS;IFNA14;IGF2;ITGAM;ITGAX;ITGB2;KCNMB1;KIF5A;KNG1;KIF11;KRT1;L1CAM;LAMP2;LYN;MAFG;NOS1;NPPB;OXT;PDE2A;PDE9A;PF4;PF4V1;SERPINE2;PLCG1;PRKAR1B;PRKAR2A;PRKCQ;PRKCZ;SCT;SHH;SLC22A2;STAT5A;TEK;TFAP2B;LE…
GO:0003407	0.00034862	4.02322	4.03665	12	35	neural retina development	CASP2;IHH;NEUROD1;PDE6C;RP1;SMARCD3;SOX9;TFAP2B;BHLHE22;VSX1;MEGF11;HCN1
GO:0000165	0.000358639	1.53132	62.6257	89	543	MAPK cascade	ADRA1B;ADRB3;AKT1;ALOX15;AR;ARRB1;ATF1;CD40;CHI3L1;DUSP5;DUSP9;LPAR1;EDNRA;EGFR;EPHA2;ELK1;EPHA8;MECOM;F2RL1;FGF4;FGF8;FGF13;FGFR1;FOXM1;FLT1;GH1;GNAI2;GSTP1;HGF;NRG1;HRAS;IGBP1;IGF2;KIT;LYN;NBR1;MDFI;MAP3K1;MAP3K10;MST1R;MT3;NODAL;NPHS1;P2RX7;PLCG1;PRKCZ;MAPK4;PXN;RGS3;RPS6KA3;S100A7;CCL3;SFRP2;SOX9;TEK;TFF2;TLR4;WNT7B;FZD5;MAPKAPK3;BRAP;SEMA7A;IKBKG;TNFRSF11A;SLC9A3R1;MAP4K4;MAGED1;SH2D3C;ATP6A…
GO:0048066	0.00044761	3.21548	5.88197	15	51	developmental pigmentation	DCT;EDNRB;FOXD1;FOXD4;IHH;KIT;CITED1;GPR143;OCA2;AP1M1;BCL2L11;LEF1;C10orf11;SPNS2;FOXD4L1
GO:0023019	0.000463315	6.16056	2.07599	8	18	signal transduction involved in regulation of gene expression	FGF8;HNF4A;MSX2;NEUROD1;PAX6;TBX6;MESP1;GSC
GO:0035556	0.000536863	1.26932	229.282	274	1988	intracellular signal transduction	A2M;ADCY5;ADRA1B;ADRB3;AKT1;ALOX15;BIRC2;XIAP;APOC3;AR;ARHGAP4;ARHGAP6;ARRB1;ATF1;BCR;BTC;CASP2;CASP8;CD40;CDKN1B;CHI3L1;CHN2;CISH;CMKLR1;COL1A2;CRHR2;CRIP1;GADD45A;DDIT3;DDX3X;DMD;DUSP5;DUSP9;ECM1;EDA;LPAR1;EDNRA;EDNRB;EGFR;EPHA2;ELK1;EPHA8;ESR1;MECOM;F2RL1;F3;FGD1;FGF3;FGF4;FGF6;FGF8;FGF13;FGFR1;FGR;FKBP1B;FOXM1;FLNA;FLT1;GATA3;GH1;GNAI2;GNB1;GPX1;CXCL1;GSN;GSTM2;GSTP1;GUCY2C;HGF;NRG1;HRAS;HTR5…
GO:0007596	0.000545486	1.53083	58.3584	83	506	blood coagulation	A2M;AKT1;ANXA2;APOH;ARRB1;ATP2B4;SERPING1;CD9;ENTPD1;CD40;CD47;CD59;CD63;COL1A2;CFD;F2RL1;F3;F11;FGR;FLNA;GATA2;GATA3;GNAI2;GNAI3;GNB1;GRB14;HBB;HGF;HNF4A;HRAS;IFNA14;IGF2;ITGAM;ITGAX;ITGB2;KCNMB1;KIF5A;KNG1;KIF11;KRT1;L1CAM;LAMP2;LYN;MAFG;NOS1;PDE2A;PDE9A;PF4;PF4V1;SERPINE2;PLCG1;PRKAR1B;PRKAR2A;PRKCQ;PRKCZ;SHH;TEK;LEFTY2;THBD;THPO;TLR4;TMSB4X;SLC7A7;DGKI;BCAR1;WDR1;SH2B3;RASGRP1;RAPGEF3;PDPN;SL…
GO:0048667	0.000592578	1.49588	65.2784	91	566	cell morphogenesis involved in neuron differentiation	CAMK2B;AP2M1;COL6A2;COL9A2;COL9A3;DLG3;DLX5;EFNB1;EFNB3;CELSR2;EGFR;EPHA8;FGF13;FGFR1;FOXD1;FOXD4;GATA3;HOXA2;HPRT1;HRAS;HSP90AB1;KAL1;L1CAM;LAMB1;MBP;MT3;MYO7A;NCK1;NEFH;OPHN1;PAX6;PLCG1;PLXNB3;PRKCQ;RPS6KA3;SHH;CDKL5;CNTN2;TIAM1;TRPC5;EZR;FZD5;LHX3;ST8SIA2;SEMA7A;CNTNAP1;SEMA5A;LGI1;LHX2;NRXN3;FEZ1;ULK2;FARP2;FARP1;FLOT1;BAIAP2;STK25;SEMA4F;TBR1;PGRMC1;IL1RAPL1;TNIK;CLASP2;PLXND1;COBL;PLXNB2;KI…
GO:0009611	0.000595683	1.34779	130.095	165	1128	response to wounding	A2M;AHCY;AKT1;ALOX15;ANXA2;BIRC2;XIAP;APOC3;APOH;ARRB1;ATP2B4;BCR;BDKRB1;SERPING1;CALCA;CD9;ENTPD1;CD40;CD47;CD59;CD63;CD97;CHI3L1;COL1A2;CTNNA1;DEFB1;CFD;ECM1;EDNRA;ENO3;MECOM;F2RL1;F3;F11;FGR;FLNA;FPR2;DARC;GATA2;GATA3;GNAI2;GNAI3;GNB1;GPX1;GRB14;CXCL1;GSN;GSTP1;HBB;HCK;HGF;NRG1;HNF4A;HRAS;ID3;IFNA14;IGF2;ITGAM;ITGAX;ITGB2;KCNMB1;KIF5A;KIT;KNG1;KIF11;KRT1;L1CAM;LAMP2;LIPA;LYN;MAFG;MAS1;MCAM;CD4…
GO:0007423	0.000612602	1.55471	52.7071	76	457	sensory organ development	AQP5;BCR;CASP2;CDKN1B;COL11A1;CRYBA2;CRYGC;CYP1B1;DLX5;EPHA2;EYA4;FGF3;FGF8;FGFR1;FOXL1;GATA2;GATA3;GNB1;GRM6;HOXA2;HPCA;IHH;JAG2;MAP3K1;MYO7A;NEUROD1;NHS;PAX6;PDE6C;PITX3;POU3F4;PTK7;RARG;RBP4;RP1;RPGR;SHH;SIX3;SMARCD3;SOX9;TFAP2B;USH2A;WNT7B;WNT9A;WNT9B;FZD5;LHX3;PRKRA;KCNQ4;BCL2L11;NES;SLC7A11;VAX2;CLIC4;BHLHE22;VSX1;LEF1;MYO3A;SOBP;GRHL3;STRA6;BCL11B;PHACTR4;CCM2;GPR98;MEGF11;KDM2B;DIXDC1;FOX…
GO:0050817	0.00065652	1.51969	58.7044	83	509	coagulation	A2M;AKT1;ANXA2;APOH;ARRB1;ATP2B4;SERPING1;CD9;ENTPD1;CD40;CD47;CD59;CD63;COL1A2;CFD;F2RL1;F3;F11;FGR;FLNA;GATA2;GATA3;GNAI2;GNAI3;GNB1;GRB14;HBB;HGF;HNF4A;HRAS;IFNA14;IGF2;ITGAM;ITGAX;ITGB2;KCNMB1;KIF5A;KNG1;KIF11;KRT1;L1CAM;LAMP2;LYN;MAFG;NOS1;PDE2A;PDE9A;PF4;PF4V1;SERPINE2;PLCG1;PRKAR1B;PRKAR2A;PRKCQ;PRKCZ;SHH;TEK;LEFTY2;THBD;THPO;TLR4;TMSB4X;SLC7A7;DGKI;BCAR1;WDR1;SH2B3;RASGRP1;RAPGEF3;PDPN;SL…
GO:0051239	0.000673336	1.26511	226.398	270	1963	regulation of multicellular organismal process	ADRA1B;ADRB3;AKT1;ANXA2;ANXA3;BIRC2;APOC1;APOC3;APOH;AR;ARRB1;BPI;SERPING1;CALCA;CAMK2B;CASP8;CD40;CDKN1B;CHAT;CHI3L1;CIDEA;CMKLR1;CRHR2;CST3;CTNNA1;DCT;DDIT3;DDX3X;DLX5;DMD;DSG2;DSP;ECM1;LPAR1;EDNRA;EDNRB;EPHA2;ESR1;ETV2;F2RL1;F3;F11;FGF3;FGF8;FGF13;FGFR1;FGR;FKBP1B;FOXD1;FOXD4;FLT1;DARC;GATA2;GATA3;GH1;GNAI2;GPM6B;GPX1;GRIN2D;GSTM2;GSTP1;GTF2I;HCRT;HGF;NRG1;HNF4A;HOXA2;HOXC11;HOXD11;HRAS;IRF8;I…
GO:0022603	0.000691585	1.46224	72.429	99	628	regulation of anatomical structure morphogenesis	ANXA3;APOH;AR;CAMK2B;CHI3L1;CRHR2;CST3;ECM1;EDNRA;EPHA2;ESR1;F3;FGD1;FGF3;FGF8;FGF13;FGFR1;FGR;FLT1;GATA2;GATA3;GTF2I;HCK;HGF;HNF4A;HOXC11;HOXD11;ITGB2;KIT;KRT1;MBP;CITED1;MT3;NODAL;NPPB;PAX9;PF4;PLCG1;PTK7;CCL3;SFRP2;SHH;SNAI1;SOX9;CDKL5;CNTN2;HNF1B;TCF7L2;TEK;TGFB1I1;TIAM1;TTC3;EZR;WNT9B;SEMA7A;TNFSF12;SPHK1;ZMYM3;MAGED1;ULK2;MED12;RAPGEF3;BAIAP2;MAD2L2;STK25;SEMA4F;HTATIP2;PDPN;IL1RAPL1;ANKRD6…
GO:0007599	0.000697816	1.51602	58.8197	83	510	hemostasis	A2M;AKT1;ANXA2;APOH;ARRB1;ATP2B4;SERPING1;CD9;ENTPD1;CD40;CD47;CD59;CD63;COL1A2;CFD;F2RL1;F3;F11;FGR;FLNA;GATA2;GATA3;GNAI2;GNAI3;GNB1;GRB14;HBB;HGF;HNF4A;HRAS;IFNA14;IGF2;ITGAM;ITGAX;ITGB2;KCNMB1;KIF5A;KNG1;KIF11;KRT1;L1CAM;LAMP2;LYN;MAFG;NOS1;PDE2A;PDE9A;PF4;PF4V1;SERPINE2;PLCG1;PRKAR1B;PRKAR2A;PRKCQ;PRKCZ;SHH;TEK;LEFTY2;THBD;THPO;TLR4;TMSB4X;SLC7A7;DGKI;BCAR1;WDR1;SH2B3;RASGRP1;RAPGEF3;PDPN;SL…
GO:0007265	0.000701664	1.73735	30.9092	49	268	Ras protein signal transduction	APOC3;ARHGAP4;ARHGAP6;ARRB1;COL1A2;LPAR1;EDNRA;F2RL1;FOXM1;GNB1;NRG1;HRAS;MYO9B;RREB1;TIAM1;MAPKAPK3;BRAP;DGKI;GPR56;ELMO1;FARP2;IQSEC1;RASGRP1;G3BP1;FARP1;FLOT1;RAPGEF3;STAMBP;RASSF1;AKAP13;IQSEC2;ARHGEF9;NUP62;RHOD;ARHGEF4;SHC3;PLEKHG6;PLEKHG5;ALS2;RAP2C;RASAL3;PHACTR4;SSX2IP;CDC42EP5;KCTD13;ALS2CL;ECT2L;ARHGEF37;TRIM67
GO:0016337	0.000711374	1.57537	47.9784	70	416	cell-cell adhesion	CEACAM1;CALCA;CD47;CDH3;CDH9;CDH15;CDH18;COL6A2;COL11A1;COL19A1;CLDN4;CLDN7;CYP1B1;DSG2;DSP;CELSR2;EGFR;FAT2;FGF4;FGF6;ICAM2;ICAM3;IHH;ITGAD;ITGAM;ITGB2;KIFC3;KIT;L1CAM;LAMB1;LYN;MSN;NCAM2;NINJ2;NODAL;SERPINE2;PRKCQ;SOX9;STK10;TEK;TRO;EZR;WNT7B;DCHS1;VNN1;CLDN9;MAD2L2;PDPN;IL1RAPL1;CLDN14;SLC7A11;PCDHB5;CTNNA3;CERCAM;LEF1;CLDN18;CDHR5;NLGN3;FBLIM1;LIMS2;PCDHB14;PCDHB11;PERP;PCDH15;GPR98;KIRREL2;M…
GO:0043269	0.000726678	1.6851	34.9458	54	303	regulation of ion transport	AKT1;ATP1A1;ATP2B4;BDKRB1;CALCA;CAMK2B;CD63;CYP4A11;DMD;EDNRA;ACSL4;FHL1;FKBP1B;GNAI2;GPM6B;GRM6;GRM7;GSTM2;HCRT;KCNQ1;KIF5B;LYN;NOS1;OPRD1;OXT;P2RX5;P2RX7;PDE4D;SERPINE2;SCN2B;CCL3;CCL4;TRH;UCN;BEST1;CASK;TNFRSF11A;SLC9A3R1;P2RX2;NEDD4L;LPAR3;KCNE1L;KCNIP2;NLGN3;TESC;GIMAP5;SPTBN4;WNK3;EFCAB4B;SHANK3;GRIN3B;CNKSR3;DHRS7C;CNIH2
GO:0043010	0.000734124	1.76738	28.6025	46	248	camera-type eye development	AQP5;CASP2;CRYBA2;CRYGC;CYP1B1;EPHA2;FOXL1;GATA3;GNB1;GRM6;IHH;MAP3K1;NEUROD1;NHS;PAX6;PDE6C;PITX3;RBP4;RP1;SHH;SIX3;SMARCD3;SOX9;TFAP2B;WNT7B;WNT9A;WNT9B;FZD5;NES;SLC7A11;VAX2;CLIC4;BHLHE22;VSX1;GRHL3;STRA6;BCL11B;PHACTR4;MEGF11;KDM2B;DIXDC1;FOXP2;ZNF513;RD3;HCN1;HES5
GO:2000380	0.00074428	6.73519	1.72999	7	15	regulation of mesoderm development	ETV2;FGFR1;NODAL;SFRP2;SHH;RPS6KA6;MESP1
GO:0001885	0.000748258	4.28058	3.22932	10	28	endothelial cell development	DMD;F2RL1;GPX1;PDE2A;PDE4D;WNT7B;RAPGEF3;CLIC4;COL18A1;CCM2
GO:0060070	0.000760929	1.89897	21.6826	37	188	canonical Wnt receptor signaling pathway	XIAP;DDIT3;DLX5;EDA;EMD;FGF8;GATA3;HOXB9;LRP4;MYH6;PROP1;PTK7;RARG;SFRP2;SHH;SOX9;TBL1X;TCF7;TCF7L2;KDM6A;WNT7B;WNT9A;FZD5;LATS1;MED12;G3BP1;MAD2L2;ANKRD6;SOSTDC1;LEF1;DACT1;MESP1;BICC1;DIXDC1;TMEM198;BCL9L;RSPO1
GO:0044088	0.000800725	30.7518	0.576664	4	5	regulation of vacuole organization	MTM1;TBC1D25;TBC1D14;KIAA1324
GO:0007399	0.000832069	1.27097	205.869	247	1785	nervous system development	NR0B1;AKT1;AQP4;ATRX;BCR;CAMK2B;CASP2;CASP8;CD9;CHAT;AP2M1;COL6A2;COL9A2;COL9A3;CTF1;CTNNA1;DCT;DLG3;DLX5;DMD;DRP2;ATN1;LPAR1;EDNRA;EDNRB;EFNB1;EFNB3;CELSR2;EGFR;EPHA2;EPHA8;MECOM;ACSL4;FGF8;FGF11;FGF13;FGFR1;FOXD1;FOXD4;FOXL1;FMR1;AFF2;GATA2;GATA3;KAT2A;GLRA2;GPM6B;CXCL1;GSN;GSTP1;NRG1;HOXA2;HOXC10;HPRT1;HRAS;HSP90AB1;HTR5A;ID3;IHH;ITGAM;JAG2;KAL1;L1CAM;LAMB1;LRP4;LY6H;LYN;MAS1;MBP;CITED1;MSI1;M…
GO:0007266	0.000922226	2.16211	13.7246	26	119	Rho protein signal transduction	APOC3;ARHGAP4;ARHGAP6;ARRB1;COL1A2;LPAR1;EDNRA;F2RL1;MYO9B;TIAM1;GPR56;FARP2;FARP1;FLOT1;AKAP13;ARHGEF9;RHOD;ARHGEF4;PLEKHG6;PLEKHG5;PHACTR4;CDC42EP5;KCTD13;ALS2CL;ECT2L;ARHGEF37
GO:0002028	0.000945742	3.08528	5.65131	14	49	regulation of sodium ion transport	AKT1;ATP1A1;ATP2B4;DMD;NOS1;P2RX7;SERPINE2;SCN2B;SLC9A3R1;NEDD4L;TESC;SPTBN4;WNK3;CNKSR3
GO:0048812	0.00104512	1.46388	66.4317	91	576	neuron projection morphogenesis	CAMK2B;AP2M1;COL6A2;COL9A2;COL9A3;DLG3;DLX5;EFNB1;EFNB3;CELSR2;EGFR;EPHA8;FGF13;FGFR1;FOXD1;FOXD4;GATA3;HOXA2;HPRT1;HRAS;HSP90AB1;KAL1;L1CAM;LAMB1;MBP;MT3;NCK1;NEFH;OPHN1;PAX6;PLCG1;PLXNB3;PRKCQ;RPS6KA3;SHH;CDKL5;CNTN2;TIAM1;TRPC5;EZR;FZD5;LHX3;ST8SIA2;SEMA7A;CNTNAP1;SEMA5A;LGI1;LHX2;NRXN3;FEZ1;ULK2;FARP2;FARP1;FLOT1;BAIAP2;STK25;SEMA4F;TBR1;PGRMC1;IL1RAPL1;TNIK;CLASP2;PLXND1;COBL;PLXNB2;KIF4A;VA…
GO:0043270	0.00115022	2.08821	14.6473	27	127	positive regulation of ion transport	AKT1;BDKRB1;CYP4A11;EDNRA;FHL1;GRM6;HCRT;KCNQ1;KIF5B;NOS1;OXT;P2RX5;P2RX7;CCL3;CCL4;TRH;UCN;CASK;TNFRSF11A;P2RX2;NEDD4L;LPAR3;KCNE1L;GIMAP5;WNK3;EFCAB4B;CNKSR3
GO:0035587	0.00116223	7.69402	1.38399	6	12	purinergic receptor signaling pathway	ADCY5;GNAI2;P2RX5;P2RX7;CNTN2;P2RX2
GO:0007389	0.00123881	1.52702	50.6311	72	439	pattern specification process	DDIT3;EDNRA;EFNB1;CELSR2;FGF3;FGF8;FGFR1;FOXD1;FOXD4;FOXL1;FOXM1;FLT1;KAT2A;HOXA2;HOXA10;HOXB4;HOXB6;HOXB9;HOXC10;HOXC11;HOXD8;HOXD11;IHH;LFNG;LRP4;MDFI;MEOX1;MEOX2;MFNG;CITED1;MSX2;NEUROD1;NODAL;PAX6;PROP1;RARG;RNF2;SFRP2;SHH;SIM2;SIX3;SMARCD3;SNAI1;HNF1B;KDM6A;WNT7B;ZIC3;FZD5;LHX3;OFD1;CHRD;LDB1;SEMA5A;LHX2;MED12;TBR1;PLXND1;COBL;VAX2;SOSTDC1;FOXP1;LEF1;MESP1;GRHL3;PALB2;KDM2B;FOXP2;GSC;GSX2;FO…
GO:0008217	0.00126745	1.98405	16.9539	30	147	regulation of blood pressure	ABAT;ACTA2;ADRA1B;ADRB3;ANPEP;AR;AVPR1B;BDKRB1;CALCA;COL1A2;CYP4A11;EDNRA;EDNRB;F2RL1;HBB;MC3R;MME;MYH6;NOS1;NPPB;NPPC;OXT;PDE4D;ACSM3;UCN;ATP6AP2;P2RX2;NEDD4L;ERAP2;CYP4F12
GO:0007411	0.00136658	1.58036	41.6351	61	361	axon guidance	AP2M1;COL6A2;COL9A2;COL9A3;DLG3;DLX5;EFNB1;EFNB3;EGFR;EPHA8;FGFR1;FOXD1;FOXD4;GATA3;HOXA2;HRAS;HSP90AB1;KAL1;L1CAM;LAMB1;NCK1;OPHN1;PAX6;PLCG1;PLXNB3;PRKCQ;RPS6KA3;SHH;CNTN2;TRPC5;EZR;LHX3;ST8SIA2;SEMA7A;CNTNAP1;SEMA5A;LGI1;LHX2;NRXN3;FEZ1;FARP2;SEMA4F;TBR1;PGRMC1;CLASP2;PLXND1;KIF4A;RPS6KA6;TREM2;RGMA;SPTBN4;NTN4;SEMA4A;ISL2;BCL11B;LHX4;BOC;GDF7;ARX;FOXD4L1;OR8A1
GO:0097485	0.00136658	1.58036	41.6351	61	361	neuron projection guidance	AP2M1;COL6A2;COL9A2;COL9A3;DLG3;DLX5;EFNB1;EFNB3;EGFR;EPHA8;FGFR1;FOXD1;FOXD4;GATA3;HOXA2;HRAS;HSP90AB1;KAL1;L1CAM;LAMB1;NCK1;OPHN1;PAX6;PLCG1;PLXNB3;PRKCQ;RPS6KA3;SHH;CNTN2;TRPC5;EZR;LHX3;ST8SIA2;SEMA7A;CNTNAP1;SEMA5A;LGI1;LHX2;NRXN3;FEZ1;FARP2;SEMA4F;TBR1;PGRMC1;CLASP2;PLXND1;KIF4A;RPS6KA6;TREM2;RGMA;SPTBN4;NTN4;SEMA4A;ISL2;BCL11B;LHX4;BOC;GDF7;ARX;FOXD4L1;OR8A1
GO:0055078	0.00138068	3.85194	3.45998	10	30	sodium ion homeostasis	CYP4A11;EDNRB;KNG1;MC3R;NPPB;OXT;TFAP2B;UPK3A;NEDD4L;CYP4F12
GO:0035023	0.00153199	1.86685	20.1832	34	175	regulation of Rho protein signal transduction	APOC3;ARHGAP4;ARRB1;CD40;LPAR1;EPHA2;F2RL1;FGD1;HRAS;OCRL;CDKL5;TIAM1;GPR56;FARP2;RASGRP1;FARP1;FLOT1;AKAP13;ARHGAP26;ARHGEF9;PLXNB2;ARHGEF4;RASIP1;PLEKHG6;PLEKHG5;ALS2;GRHL3;FGD4;ARHGEF19;FGD2;KCTD13;ALS2CL;ECT2L;ARHGEF37
GO:0007218	0.00154931	2.28451	10.6106	21	92	neuropeptide signaling pathway	CALCA;CD97;CELSR2;EMR1;GLRA2;HCRT;OPRD1;PDYN;SCG5;TAC3;UCN;GPR56;GPR64;NMUR1;NXPH4;PCSK1N;EMR2;GPR98;GALP;PTH2;NPB
GO:0007409	0.00156172	1.4741	58.7044	81	509	axonogenesis	AP2M1;COL6A2;COL9A2;COL9A3;DLG3;DLX5;EFNB1;EFNB3;EGFR;EPHA8;FGF13;FGFR1;FOXD1;FOXD4;GATA3;HOXA2;HRAS;HSP90AB1;KAL1;L1CAM;LAMB1;MBP;MT3;NCK1;NEFH;OPHN1;PAX6;PLCG1;PLXNB3;PRKCQ;RPS6KA3;SHH;CDKL5;CNTN2;TIAM1;TRPC5;EZR;FZD5;LHX3;ST8SIA2;SEMA7A;CNTNAP1;SEMA5A;LGI1;LHX2;NRXN3;FEZ1;ULK2;FARP2;FLOT1;BAIAP2;STK25;SEMA4F;TBR1;PGRMC1;CLASP2;PLXND1;COBL;PLXNB2;KIF4A;VAX2;BHLHE22;RPS6KA6;TREM2;NLGN3;SSH1;RGMA…
GO:0009967	0.00158135	1.35904	99.7629	128	865	positive regulation of signal transduction	ADRA1B;ADRB3;ALOX15;BIRC2;XIAP;AR;ARRB1;CAMK2B;CASP8;CD40;CHI3L1;CRHR2;CTNNA1;DLX5;ECM1;EDA;LPAR1;EDNRA;EGFR;EPHA8;ESR1;F2RL1;F3;FGF4;FGFR1;FGR;FOXD1;FOXD4;FLNA;FLT1;GATA3;GH1;GPX1;HGF;NRG1;HRAS;IGF2;IHH;KIT;L1CAM;LFNG;LYN;MDFI;MFNG;MAP3K10;CITED1;MST1R;MSX2;MT3;MYD88;NODAL;P2RX5;P2RX7;PRKCZ;PXN;S100A7;CCL3;CCL4;SECTM1;SFRP2;SHH;SOX9;CNTN2;TCF7L2;TEK;TFF2;TGFB1I1;TLR2;TLR4;TSPAN6;WNT7B;WNT9A;FZD5…
GO:0048069	0.00171261	9.61336	1.038	5	9	eye pigmentation	IHH;GPR143;OCA2;LEF1;SPNS2
GO:0048562	0.0017173	1.6722	30.5632	47	265	embryonic organ morphogenesis	BCR;COL11A1;DLX5;EPHA2;EYA4;FGF3;FGF8;FGFR1;GATA2;GATA3;HOXA2;HOXB4;HOXB6;HOXC11;HOXD11;IHH;MDFI;MYO7A;NEUROD1;NODAL;PAX6;POU3F4;PTK7;RARG;RBP4;SHH;SOX9;HNF1B;TCF7;TCF7L2;TCF21;KDM6A;WNT9A;WNT9B;ZIC3;PRKRA;KCNQ4;VAX2;SOBP;MESP1;GRHL3;STRA6;PHACTR4;KDM2B;OTOP1;GSC;FOXI2
GO:0048568	0.00182823	1.54005	44.6338	64	387	embryonic organ development	AKT1;BCR;COL11A1;DLX5;EGFR;EPHA2;EYA4;FGF3;FGF8;FGFR1;GATA2;GATA3;HOXA2;HOXB4;HOXB6;HOXC11;HOXD11;ID3;IHH;KIT;MDFI;CITED1;MYO7A;NEUROD1;NODAL;PAX6;POU3F4;PTK7;RARG;RBP4;SHH;SNAI1;SOX9;SPINT1;TAL1;HNF1B;TCF7;TCF7L2;TCF21;KDM6A;WNT7B;WNT9A;WNT9B;ZIC3;FZD5;PRKRA;KCNQ4;SH2B3;NES;COBL;VAX2;NSDHL;LEF1;SOBP;MESP1;ZFAT;GRHL3;STRA6;PHACTR4;ESX1;KDM2B;OTOP1;GSC;FOXI2
GO:0003002	0.00195662	1.60683	35.6378	53	309	regionalization	DDIT3;CELSR2;FGF3;FGF8;FGFR1;FOXD1;KAT2A;HOXA2;HOXA10;HOXB4;HOXB6;HOXB9;HOXC10;HOXC11;HOXD8;HOXD11;LFNG;LRP4;MDFI;MEOX1;MEOX2;MSX2;NEUROD1;NODAL;PAX6;PROP1;RARG;RNF2;SFRP2;SHH;SIX3;SMARCD3;SNAI1;HNF1B;KDM6A;WNT7B;ZIC3;FZD5;LHX3;CHRD;LDB1;LHX2;MED12;TBR1;COBL;VAX2;LEF1;MESP1;PALB2;KDM2B;GSC;GSX2;HES5
GO:0023056	0.00198299	1.34118	104.838	133	909	positive regulation of signaling	ADRA1B;ADRB3;ALOX15;BIRC2;XIAP;AR;ARRB1;CAMK2B;CASP8;CD40;CHI3L1;CRHR2;CTNNA1;DLX5;ECM1;EDA;LPAR1;EDNRA;EGFR;EPHA8;ESR1;F2RL1;F3;FGF4;FGFR1;FGR;FOXD1;FOXD4;FLNA;FLT1;GATA3;GH1;GPX1;HCRT;HGF;NRG1;HRAS;IGF2;IHH;KIT;L1CAM;LFNG;LYN;MDFI;MFNG;MAP3K10;CITED1;MST1R;MSX2;MT3;MYD88;NODAL;OXT;P2RX5;P2RX7;SERPINE2;PRKCZ;PXN;S100A7;CCL3;CCL4;SECTM1;SFRP2;SHH;SOX9;CNTN2;TCF7L2;TEK;TFF2;TGFB1I1;TLR2;TLR4;TSPAN…
GO:0042758	0.00218192	15.3747	0.691997	4	6	long-chain fatty acid catabolic process	ACADL;ABCD1;CYP4A11;CYP4F12
GO:0043031	0.00218192	15.3747	0.691997	4	6	negative regulation of macrophage activation	BPI;TFF2;NR1H3;ZC3H12A
GO:0060374	0.00218192	15.3747	0.691997	4	6	mast cell differentiation	GATA3;KIT;STAT5A;TAL1
GO:0048869	0.00221274	1.19537	349.343	395	3029	cellular developmental process	A2M;ACTA2;ADRB3;NR0B1;AKT1;ANPEP;BIRC2;AR;BRDT;CALCA;CAMK2B;CASP8;CD9;CDH15;CHAT;AP2M1;COL6A2;COL9A2;COL9A3;COL11A1;COL19A1;CTF1;CTNNA1;CYP24A1;DCT;DLG3;DLX5;DMD;DSP;EDA;LPAR1;EDNRA;EDNRB;EFNB1;EFNB3;CELSR2;EGFR;EPHA2;EMD;EPHA8;ESR1;ETV2;MECOM;F2RL1;ACSL4;FGD1;FGF3;FGF4;FGF6;FGF8;FGF13;FGFR1;FGR;FHL1;FOXD1;FOXD4;FOXM1;FLNA;FLT1;G6PD;GATA2;GATA3;GPM6B;GPX1;GSN;HCK;HGF;NRG1;HOXA2;HOXB4;HOXC10;HOXC1…
GO:0010647	0.00224195	1.33569	105.184	133	912	positive regulation of cell communication	ADRA1B;ADRB3;ALOX15;BIRC2;XIAP;AR;ARRB1;CAMK2B;CASP8;CD40;CHI3L1;CRHR2;CTNNA1;DLX5;ECM1;EDA;LPAR1;EDNRA;EGFR;EPHA8;ESR1;F2RL1;F3;FGF4;FGFR1;FGR;FOXD1;FOXD4;FLNA;FLT1;GATA3;GH1;GPX1;HCRT;HGF;NRG1;HRAS;IGF2;IHH;KIT;L1CAM;LFNG;LYN;MDFI;MFNG;MAP3K10;CITED1;MST1R;MSX2;MT3;MYD88;NODAL;OXT;P2RX5;P2RX7;SERPINE2;PRKCZ;PXN;S100A7;CCL3;CCL4;SECTM1;SFRP2;SHH;SOX9;CNTN2;TCF7L2;TEK;TFF2;TGFB1I1;TLR2;TLR4;TSPAN…
GO:0007243	0.00231239	1.33574	104.376	132	905	intracellular protein kinase cascade	ADRA1B;ADRB3;AKT1;ALOX15;BIRC2;AR;ARRB1;ATF1;CASP8;CD40;CHI3L1;CISH;DDX3X;DUSP5;DUSP9;ECM1;EDA;LPAR1;EDNRA;EGFR;EPHA2;ELK1;EPHA8;ESR1;MECOM;F2RL1;F3;FGF4;FGF8;FGF13;FGFR1;FOXM1;FLNA;FLT1;GATA3;GH1;GNAI2;GPX1;GSTP1;HGF;NRG1;HRAS;IGBP1;IGF2;KIT;LYN;NBR1;MAS1;MDFI;MAP3K1;MAP3K10;MST1R;MT3;MYD88;NEUROD1;NODAL;NPHS1;P2RX7;PDE4A;PLCG1;PRKCZ;MAPK4;PXN;RGS3;RPS6KA3;S100A7;CCL3;SECTM1;SFRP2;SOX9;STAT5A;TC…
GO:0061564	0.00249859	1.44095	60.5497	82	525	axon development	AP2M1;COL6A2;COL9A2;COL9A3;CTNNA1;DLG3;DLX5;EFNB1;EFNB3;EGFR;EPHA8;FGF13;FGFR1;FOXD1;FOXD4;GATA3;HOXA2;HRAS;HSP90AB1;KAL1;L1CAM;LAMB1;MBP;MT3;NCK1;NEFH;OPHN1;PAX6;PLCG1;PLXNB3;PRKCQ;RPS6KA3;SHH;CDKL5;CNTN2;TIAM1;TRPC5;EZR;FZD5;LHX3;ST8SIA2;SEMA7A;CNTNAP1;SEMA5A;LGI1;LHX2;NRXN3;FEZ1;ULK2;FARP2;FLOT1;BAIAP2;STK25;SEMA4F;TBR1;PGRMC1;CLASP2;PLXND1;COBL;PLXNB2;KIF4A;VAX2;BHLHE22;RPS6KA6;TREM2;NLGN3;SS…
GO:0048513	0.00265522	1.20507	292.138	334	2533	organ development	ACTA2;ADRA1B;NR0B1;AKT1;ALDOC;ALOX15;BIRC2;AQP5;AR;ATRX;BCR;CALCA;CASP2;CASP8;CD9;CDKN1B;CHAT;CHI3L1;COL1A2;COL9A3;COL11A1;COL19A1;COMP;CRIP1;CRYBA2;CRYGC;CSF3R;CTF1;CTNNA1;CYP1B1;DCT;DLX5;DMD;DSP;ECM1;EDA;EDNRA;EDNRB;EFNB1;CELSR2;EGFR;EPHA2;EMD;SLC29A1;EYA4;ESR1;ETV2;MECOM;F2RL1;FGD1;FGF3;FGF4;FGF6;FGF8;FGF13;FGFR1;FHL1;FOXD1;FOXD4;FOXL1;FOXM1;FLNA;AFF2;G6PD;GATA2;GATA3;KAT2A;GNB1;GPM6B;GPX1;GRM…
GO:0032990	0.00271624	1.37088	82.5783	107	716	cell part morphogenesis	CAMK2B;AP2M1;COL6A2;COL9A2;COL9A3;DLG3;DLX5;DMD;EFNB1;EFNB3;CELSR2;EGFR;EPHA8;FGF13;FGFR1;FOXD1;FOXD4;FLNA;GATA3;GSN;HOXA2;HPRT1;HRAS;HSP90AB1;KAL1;L1CAM;LAMB1;MBP;MT3;MTM1;MYO9B;NCK1;NEFH;OCRL;OPHN1;PAX6;PLCG1;PLXNB3;PRKCQ;RPGR;RPS6KA3;SHH;CDKL5;SUPV3L1;CNTN2;TIAM1;TRPC5;EZR;FZD5;LHX3;ST8SIA2;OFD1;SEMA7A;CNTNAP1;SEMA5A;LGI1;LHX2;NRXN3;FEZ1;ULK2;FARP2;FARP1;FLOT1;BAIAP2;STK25;SEMA4F;TBR1;NES;PGRM…
GO:0050793	0.00272193	1.25356	178.766	213	1550	regulation of developmental process	NR0B1;AKT1;ANXA3;BIRC2;APOH;AR;CALCA;CAMK2B;CASP8;CD40;CDH15;CDKN1B;CHI3L1;CRHR2;CST3;CTNNA1;DCT;DDIT3;DLX5;DMD;ECM1;LPAR1;EDNRA;EDNRB;EPHA2;ESR1;ETV2;F3;FGD1;FGF3;FGF4;FGF8;FGF13;FGFR1;FGR;FOXD1;FOXD4;FOXM1;FLT1;GATA2;GATA3;GPM6B;GPX1;GTF2I;HCK;HGF;NRG1;HMGA1;HNF4A;HOXA2;HOXB4;HOXC11;HOXD11;ID3;IHH;ITGB2;KIT;KRT1;LTBP3;LYN;NBR1;MAFG;MBP;CITED1;MSX2;MT3;MYH6;NAB1;NEUROD1;NODAL;NPPB;NPPC;OXT;P2RX7…
GO:0007605	0.00276233	1.96997	14.7626	26	128	sensory perception of sound	AQP4;CDKN1B;COL11A1;EYA4;FGFR1;GPX1;GRM7;KCNQ1;KIT;MAP1A;MYO7A;POU3F4;TBL1X;USH2A;KCNQ4;OTOF;WDR1;EML2;ATP6V0A4;MYO3A;SOBP;SPTBN4;PCDH15;GPR98;SLC17A8;DFNB59
GO:0042476	0.00284865	2.06575	12.5713	23	109	odontogenesis	AQP5;COL1A2;CSF3R;CTNNA1;EDA;EDNRA;FGF4;FGF8;ID3;JAG2;LAMB1;LRP4;MSX2;PAX9;SHH;TCF7L2;WNT7B;BCL2L11;SOSTDC1;LEF1;PERP;BCL11B;NKX2-3
GO:0048858	0.00288123	1.3719	80.9636	105	702	cell projection morphogenesis	CAMK2B;AP2M1;COL6A2;COL9A2;COL9A3;DLG3;DLX5;DMD;EFNB1;EFNB3;CELSR2;EGFR;EPHA8;FGF13;FGFR1;FOXD1;FOXD4;FLNA;GATA3;GSN;HOXA2;HPRT1;HRAS;HSP90AB1;KAL1;L1CAM;LAMB1;MBP;MT3;MYO9B;NCK1;NEFH;OCRL;OPHN1;PAX6;PLCG1;PLXNB3;PRKCQ;RPGR;RPS6KA3;SHH;CDKL5;CNTN2;TIAM1;TRPC5;EZR;FZD5;LHX3;ST8SIA2;OFD1;SEMA7A;CNTNAP1;SEMA5A;LGI1;LHX2;NRXN3;FEZ1;ULK2;FARP2;FARP1;FLOT1;BAIAP2;STK25;SEMA4F;TBR1;NES;PGRMC1;IL1RAPL1;P…
GO:0001501	0.00289338	1.49505	47.1711	66	409	skeletal system development	ACP2;ANXA2;CHI3L1;CMKLR1;COL1A2;COL9A2;COL11A1;COL19A1;COMP;DLX5;EPHA2;ETS2;EXTL1;FGF4;FGF6;FGF8;FGFR1;FOXD1;FOXD4;FOXL1;GH1;HOXA2;HOXA10;HOXB4;HOXB6;HOXB9;HOXC10;HOXC11;HOXD8;HOXD11;IGF2;IHH;JAG2;LTBP3;MDFI;MMP2;MSX2;NAB1;NODAL;NPPC;P2RX7;PHEX;RARG;RBP4;RPS6KA3;TRAPPC2;SFRP2;SHH;SNAI1;SOX9;THBS3;WNT7B;WNT9A;WNT9B;PRKRA;CHRD;SETDB1;LRRC17;EBP;CSRNP1;KIAA1715;ARID5B;SPNS2;GSC;FOXD4L1;HES5
GO:0006928	0.00290912	1.26026	166.079	199	1440	cellular component movement	AKT1;ANXA3;APOH;BCR;BDKRB1;CEACAM1;CALCA;CD9;CD47;CD97;CDKN1B;AP2M1;CCR6;CMKLR1;COL1A2;COL6A2;COL9A2;COL9A3;CSF3R;CYP1B1;DLG3;DLX5;DMD;ATN1;ECM1;LPAR1;EDNRA;EDNRB;EFNB1;EFNB3;CELSR2;EGFR;EPHA2;EPHA8;F2RL1;F3;FAT2;FGF8;FGF13;FGFR1;FGR;FOXD1;FOXD4;FLT1;FPR2;GATA3;GPX1;GRB14;HCK;HGF;NRG1;HOXA2;HOXB9;HRAS;DNAJA1;HSP90AB1;IGBP1;ITGAM;ITGAX;ITGB2;JAG2;KAL1;KIF5A;KIF5B;KIFC3;KIT;KIF11;KTN1;L1CAM;LAMB1;L…
GO:0051924	0.00305359	1.8987	16.3773	28	142	regulation of calcium ion transport	BDKRB1;CALCA;CAMK2B;DMD;EDNRA;FKBP1B;GNAI2;GRM6;GSTM2;HCRT;LYN;NOS1;OPRD1;P2RX5;P2RX7;PDE4D;CCL3;CCL4;UCN;BEST1;CASK;P2RX2;LPAR3;GIMAP5;WNK3;EFCAB4B;GRIN3B;DHRS7C
GO:0071276	0.0030797	5.76964	1.61466	6	14	cellular response to cadmium ion	GSN;MT1A;MT1E;MT1G;MT1H;MT3
GO:0014066	0.00327045	2.51454	7.0353	15	61	regulation of phosphatidylinositol 3-kinase cascade	F2RL1;FGFR1;FGR;FLT1;GH1;HGF;KIT;SERPINE2;SOX9;TEK;SLC9A3R1;RASGRP1;STAMBP;HCST;PIK3IP1
GO:0022008	0.00329451	1.27979	138.053	168	1197	neurogenesis	AKT1;CAMK2B;CD9;CHAT;AP2M1;COL6A2;COL9A2;COL9A3;CTF1;CTNNA1;DCT;DLG3;DLX5;DMD;LPAR1;EDNRB;EFNB1;EFNB3;CELSR2;EGFR;EPHA2;EPHA8;ACSL4;FGF8;FGF13;FGFR1;FOXD1;FOXD4;GATA2;GATA3;GSN;NRG1;HOXA2;HOXC10;HPRT1;HRAS;HSP90AB1;ID3;IHH;ITGAM;JAG2;KAL1;L1CAM;LAMB1;LYN;MBP;MT3;MYO7A;NAB1;NCK1;NEFH;NEUROD1;OPCML;OPHN1;PAX6;PDE6C;SERPINE2;PITX3;PLCG1;PLXNB3;PMP22;POU3F4;PRKCQ;PTK7;PEX5;RP1;RPGR;RPS6KA3;CCL3;SHH;S…
GO:0050900	0.00342443	1.61306	30.7939	46	267	leukocyte migration	BDKRB1;CALCA;CD47;CCR6;CMKLR1;COL1A2;CSF3R;ECM1;EDNRA;EDNRB;F2RL1;FLT1;GATA3;GRB14;HCK;HRAS;ITGAM;ITGAX;ITGB2;KIT;L1CAM;LYN;MSN;MYO9B;PDE4D;PF4;PF4V1;PLCG1;S100A7;CCL3;CCL4;STK10;TEK;THBD;TLR2;TNFRSF11A;SLC7A7;SLC7A11;EMR2;CKLF;ANGPT4;CD177;AMICA1;SIRPA;NKX2-3;MIA3
GO:0001654	0.00358442	1.58275	33.3312	49	289	eye development	AQP5;CASP2;CRYBA2;CRYGC;CYP1B1;EPHA2;FOXL1;GATA3;GNB1;GRM6;IHH;MAP3K1;MYO7A;NEUROD1;NHS;PAX6;PDE6C;PITX3;RARG;RBP4;RP1;RPGR;SHH;SIX3;SMARCD3;SOX9;TFAP2B;WNT7B;WNT9A;WNT9B;FZD5;NES;SLC7A11;VAX2;CLIC4;BHLHE22;VSX1;GRHL3;STRA6;BCL11B;PHACTR4;MEGF11;KDM2B;DIXDC1;FOXP2;ZNF513;RD3;HCN1;HES5
GO:0050954	0.00361068	1.89692	15.8006	27	137	sensory perception of mechanical stimulus	AQP4;CDKN1B;COL11A1;EYA4;FGFR1;GPX1;GRM7;KCNQ1;KIT;MAP1A;MYO7A;SERPINE2;POU3F4;TBL1X;USH2A;KCNQ4;OTOF;WDR1;EML2;ATP6V0A4;MYO3A;SOBP;SPTBN4;PCDH15;GPR98;SLC17A8;DFNB59
GO:0009888	0.0036145	1.24995	170.577	203	1479	tissue development	ACTA2;NR0B1;AKT1;ALOX15;AR;CASP8;CHAT;CHI3L1;COL11A1;COL19A1;COMP;CRIP1;CST3;DCT;DLG3;DLX5;DMD;DSP;DUSP5;ECM1;EDA;EDNRA;EDNRB;EFNB1;EGFR;EPHA2;EMD;ENO3;ESR1;ETV2;MECOM;F2RL1;FGF3;FGF4;FGF6;FGF8;FGFR1;FOXD1;FOXD4;FOXL1;FOXM1;FLNA;FLT1;GATA3;KAT2A;GPM6B;GPX1;GSN;HCK;HGF;NRG1;HOXB4;HOXC11;HOXD11;ID3;IHH;IRF6;JAG2;KIT;KRT5;KRT14;LAMC2;LRP4;LTBP3;NBR1;MAFG;MEOX2;CITED1;MSI1;MSX2;MYH6;MYH7;MYO7A;NAB1;N…
GO:0030030	0.00377028	1.30322	113.026	140	980	cell projection organization	AKT1;CAMK2B;CHAT;AP2M1;COL6A2;COL9A2;COL9A3;CTNNA1;DLG3;DLX5;DMD;LPAR1;EFNB1;EFNB3;CELSR2;EGFR;EPHA2;EPHA8;F2RL1;ACSL4;FGD1;FGF13;FGFR1;FOXD1;FOXD4;FLNA;GATA3;GSN;HOXA2;HPRT1;HRAS;HSP90AB1;KAL1;KIT;L1CAM;LAMB1;LYN;MBP;MT3;MYO7A;MYO9B;NCK1;NEFH;OCRL;OPHN1;P2RX7;PAX6;PLCG1;PLXNB3;PMP22;PRKCQ;PTK7;PXN;RP1;RPGR;RPS6KA3;SHH;CDKL5;CNTN2;TIAM1;TRPC5;UCN;EZR;FZD5;LHX3;ST8SIA2;OFD1;SEMA7A;CNTNAP1;SEMA5A;L…
GO:0030182	0.0037882	1.29383	120.292	148	1043	neuron differentiation	AKT1;CAMK2B;CHAT;AP2M1;COL6A2;COL9A2;COL9A3;CTF1;CTNNA1;DLG3;DLX5;DMD;LPAR1;EDNRB;EFNB1;EFNB3;CELSR2;EGFR;EPHA2;EPHA8;ACSL4;FGF8;FGF13;FGFR1;FOXD1;FOXD4;GATA2;GATA3;NRG1;HOXA2;HOXC10;HPRT1;HRAS;HSP90AB1;ID3;IHH;JAG2;KAL1;L1CAM;LAMB1;LYN;MBP;MT3;MYO7A;NCK1;NEFH;NEUROD1;OPCML;OPHN1;PAX6;PDE6C;PITX3;PLCG1;PLXNB3;PMP22;POU3F4;PRKCQ;PTK7;PEX5;RP1;RPGR;RPS6KA3;SHH;SMARCA1;SOX9;CDKL5;TAL1;CNTN2;TCF12;TI…
GO:0007200	0.00386375	2.46085	7.15063	15	62	phospholipase C-activating G-protein coupled receptor signaling pathway	CALCA;LPAR1;EDNRA;EDNRB;ESR1;GNB1;HCRT;MC3R;NMBR;OPRD1;SLC9A3R1;NMUR1;LPAR3;GNG13;GPR139
GO:0051928	0.00386375	2.46085	7.15063	15	62	positive regulation of calcium ion transport	BDKRB1;EDNRA;GRM6;HCRT;P2RX5;P2RX7;CCL3;CCL4;UCN;CASK;P2RX2;LPAR3;GIMAP5;WNK3;EFCAB4B
GO:0046578	0.00406633	1.56292	34.3692	50	298	regulation of Ras protein signal transduction	APOC3;ARHGAP4;ARRB1;CD40;LPAR1;EPHA2;F2RL1;FGD1;FOXM1;NRG1;HRAS;TBC1D25;OCRL;RANGAP1;CDKL5;TIAM1;DGKI;GPR56;ACAP1;FARP2;IQSEC1;RASGRP1;FARP1;FLOT1;RAPGEF3;STAMBP;AKAP13;ARHGAP26;IQSEC2;ARHGEF9;NUP62;PLXNB2;TBC1D10B;ARHGEF4;ASAP1;RASIP1;PLEKHG6;PLEKHG5;ALS2;GRHL3;RASAL3;SSX2IP;FGD4;ARHGEF19;FGD2;KCTD13;ALS2CL;ECT2L;ARHGEF37;TRIM67
GO:0043408	0.00443797	1.43061	54.8984	74	476	regulation of MAPK cascade	ADRA1B;ADRB3;AKT1;ALOX15;AR;ARRB1;CD40;CHI3L1;DUSP5;DUSP9;LPAR1;EDNRA;EGFR;EPHA2;EPHA8;MECOM;F2RL1;FGF4;FGFR1;FOXM1;FLT1;GH1;GNAI2;GSTP1;HGF;HRAS;IGBP1;IGF2;KIT;LYN;NBR1;MDFI;MAP3K1;MAP3K10;MST1R;MT3;NODAL;P2RX7;PLCG1;PRKCZ;PXN;RGS3;S100A7;CCL3;SFRP2;TEK;TFF2;TLR4;WNT7B;FZD5;MAPKAPK3;SEMA7A;IKBKG;TNFRSF11A;SLC9A3R1;MAP4K4;MAGED1;ATP6AP2;SORBS3;TNIK;LPAR3;CBLC;NUP62;RPS6KA6;NENF;DACT1;AVPI1;EDA2R;…
GO:0051056	0.00448792	1.48072	44.6338	62	387	regulation of small GTPase mediated signal transduction	A2M;APOC3;ARHGAP4;ARHGAP6;ARRB1;BCR;CD40;CHN2;LPAR1;EPHA2;F2RL1;FGD1;FOXM1;NRG1;HRAS;MYO9B;TBC1D25;OCRL;OPHN1;RANGAP1;CDKL5;TIAM1;DGKI;GPR56;ACAP1;STARD8;FARP2;IQSEC1;RASGRP1;FARP1;FLOT1;RAPGEF3;STAMBP;AKAP13;ARHGAP26;IQSEC2;ARHGEF9;HMHA1;NUP62;PLXNB2;TBC1D10B;RHOD;ARHGEF4;ASAP1;RASIP1;PLEKHG6;PLEKHG5;ALS2;GRHL3;RASAL3;KNDC1;SSX2IP;FGD4;ARHGEF19;ARHGAP36;FGD2;KCTD13;ALS2CL;ARHGAP40;ECT2L;ARHGEF37…
GO:0007229	0.00449687	2.26079	8.64996	17	75	integrin-mediated signaling pathway	CEACAM1;CD47;FGR;HCK;ITGAD;ITGAM;ITGAX;ITGB2;ITGB5;ADAM11;PXN;SEMA7A;BCAR1;LIMS2;PHACTR4;CCM2;GAB4
GO:0035239	0.00451336	1.53877	36.2145	52	314	tube morphogenesis	AR;CASP8;EDA;EDNRA;EPHA2;ESR1;FGF3;FGF8;FOXD1;FOXD4;FLT1;GATA3;KAT2A;HOXD11;IHH;CITED1;MSX2;NODAL;PTK7;PXN;SFRP2;SHH;SOX9;HNF1B;TCF21;KDM6A;WNT9B;ZIC3;LUZP1;SEMA5A;LHX2;MAGED1;MTSS1;MED12;BCL2L11;PDPN;LIAS;PLXND1;COBL;PLXNB2;SOSTDC1;CLIC4;LEF1;RASIP1;MESP1;GRHL3;PHACTR4;CCM2;KDM2B;GDF7;FOXD4L1;HES5
GO:0001568	0.00453708	1.41206	59.2811	79	514	blood vessel development	ACTA2;AKT1;ANPEP;ANXA2;ANXA3;APOH;CEACAM1;CASP8;CHI3L1;COL1A2;CRHR2;CYP1B1;ECM1;EDNRA;EPHA2;ETV2;F3;FGF6;FGF8;FGFR1;FOXM1;FLT1;GATA2;GPX1;GTF2I;IHH;KRT1;LYL1;MCAM;MEOX2;MMP2;MMP19;CITED1;NODAL;NPPB;PAX6;PF4;PLCG1;PROP1;S100A7;SAT1;SFRP2;SHB;SHH;SPINT1;TAL1;TCF7L2;TCF21;TEK;TFAP2B;WNT7B;LUZP1;FZD5;TNFSF12;SPHK1;SEMA5A;GPR56;NRXN3;GJC1;RAMP1;RAPGEF3;HTATIP2;PLXND1;CLIC4;NSDHL;LEF1;ANGPT4;ROBO4;RASI…
GO:0015919	0.00462632	10.249	0.80733	4	7	peroxisomal membrane transport	ABCD1;PEX5;RAB8B;PEX26
GO:0017014	0.00462632	10.249	0.80733	4	7	protein nitrosylation	ATP2B4;DMD;GAPDH;NOS1
GO:0018119	0.00462632	10.249	0.80733	4	7	peptidyl-cysteine S-nitrosylation	ATP2B4;DMD;GAPDH;NOS1
GO:0045916	0.00462632	10.249	0.80733	4	7	negative regulation of complement activation	A2M;SERPING1;CD59;CD46
GO:2000258	0.00462632	10.249	0.80733	4	7	negative regulation of protein activation cascade	A2M;SERPING1;CD59;CD46
GO:0060326	0.00482822	1.78387	18.4532	30	160	cell chemotaxis	CALCA;CCR6;CMKLR1;CSF3R;LPAR1;EDNRA;EDNRB;EPHA2;F2RL1;FLT1;HGF;HOXB9;ITGAM;ITGB2;KIT;LYN;MYO9B;PDE4D;PF4;PF4V1;S100A7;CCL3;CCL4;TNFRSF11A;BCAR1;EMR2;LEF1;CKLF;PLEKHG5;AMICA1
GO:0042475	0.00518461	2.2223	8.76529	17	76	odontogenesis of dentin-containing tooth	CSF3R;CTNNA1;EDA;FGF4;FGF8;JAG2;LRP4;MSX2;SHH;TCF7L2;WNT7B;BCL2L11;SOSTDC1;LEF1;PERP;BCL11B;NKX2-3
GO:0021871	0.00533388	4.14315	2.30666	7	20	forebrain regionalization	FGF8;PAX6;SHH;SIX3;WNT7B;LHX2;GSX2
GO:0000038	0.00547481	3.62193	2.88332	8	25	very long-chain fatty acid metabolic process	ACAA1;ABCD1;ABCD2;PEX5;ACOT2;SLC27A5;ELOVL2;CYP4F12
GO:0061041	0.00555539	2.09415	10.2646	19	89	regulation of wound healing	ANXA2;APOH;SERPING1;F2RL1;F3;F11;HRAS;KNG1;KRT1;LYN;SERPINE2;PRKCQ;SOX15;THBD;TLR4;CASK;PDPN;CYP4F12;REG3G
GO:0009952	0.00557656	1.68144	22.6052	35	196	anterior/posterior pattern specification	DDIT3;CELSR2;FGF8;KAT2A;HOXA2;HOXA10;HOXB4;HOXB6;HOXB9;HOXC10;HOXC11;HOXD8;HOXD11;LFNG;MEOX1;MEOX2;MSX2;NEUROD1;NODAL;PAX6;RARG;RNF2;SFRP2;SHH;SIX3;HNF1B;KDM6A;ZIC3;FZD5;LDB1;MED12;COBL;LEF1;PALB2;KDM2B
GO:0010766	0.0055978	23.0503	0.461331	3	4	negative regulation of sodium ion transport	SERPINE2;SLC9A3R1;NEDD4L
GO:0010915	0.0055978	23.0503	0.461331	3	4	regulation of very-low-density lipoprotein particle clearance	APOC1;APOC3;LRPAP1
GO:0010916	0.0055978	23.0503	0.461331	3	4	negative regulation of very-low-density lipoprotein particle clearance	APOC1;APOC3;LRPAP1
GO:0048619	0.0055978	23.0503	0.461331	3	4	embryonic hindgut morphogenesis	TCF7;TCF7L2;DACT1
GO:0060455	0.0055978	23.0503	0.461331	3	4	negative regulation of gastric acid secretion	OXT;TFF2;UCN
GO:0060729	0.0055978	23.0503	0.461331	3	4	intestinal epithelial structure maintenance	NEUROD1;SOX9;TLR4
GO:0060737	0.0055978	23.0503	0.461331	3	4	prostate gland morphogenetic growth	ESR1;SHH;SOX9
GO:0070662	0.0055978	23.0503	0.461331	3	4	mast cell proliferation	KIT;LYN;STAT5A
GO:2000675	0.0055978	23.0503	0.461331	3	4	negative regulation of type B pancreatic cell apoptotic process	CAST;NEUROD1;TCF7L2
GO:0001944	0.00560582	1.38897	62.395	82	541	vasculature development	ACTA2;AKT1;ANPEP;ANXA2;ANXA3;APOH;CEACAM1;CALCA;CASP8;CHI3L1;COL1A2;CRHR2;CYP1B1;ECM1;EDNRA;EPHA2;ETV2;F3;FGF6;FGF8;FGFR1;FOXM1;FLT1;GATA2;GPX1;GTF2I;IHH;KRT1;LYL1;MCAM;MEOX2;MMP2;MMP19;CITED1;NODAL;NPPB;PAX6;PF4;PLCG1;PROP1;PTPN14;S100A7;SAT1;SFRP2;SHB;SHH;SPINT1;TAL1;TCF7L2;TCF21;TEK;TFAP2B;WNT7B;LUZP1;FZD5;TNFSF12;SPHK1;SEMA5A;GPR56;NRXN3;GJC1;RAMP1;RAPGEF3;HTATIP2;PDPN;PLXND1;CLIC4;NSDHL;LEF1…
GO:0060429	0.00570216	1.31467	93.5349	117	811	epithelium development	ACTA2;NR0B1;AKT1;AR;CASP8;DLG3;DLX5;DMD;DSP;EDNRA;EDNRB;EGFR;EPHA2;ESR1;ETV2;MECOM;F2RL1;FGF8;FGFR1;FOXD1;FOXD4;FLT1;GATA3;KAT2A;GPX1;HGF;NRG1;HOXB4;HOXD11;ID3;IHH;IRF6;JAG2;KIT;KRT14;MAFG;CITED1;MSI1;MSX2;MYO7A;NEUROD1;NODAL;NPHS1;OCA2;PAX6;PDE2A;PDE4D;SERPINE2;PITX3;PPL;PTK7;PXN;RARG;S100A7;SFRP2;SHH;SOX9;SPINT1;SPRR1A;STAT5A;STAT6;HNF1B;TCF21;TFAP2B;TGFB1I1;UPK1B;UPK3A;USH2A;KDM6A;EZR;WNT7B;WN…
GO:0007416	0.00595577	2.18509	8.88063	17	77	synapse assembly	GLRA2;NRG1;LRP4;OXT;NRXN3;NRXN2;FARP1;IL1RAPL1;PLXND1;PCDHB5;NLGN3;PCDHB14;PCDHB11;NLGN4X;SYNDIG1;SHANK3;LRRC4B
GO:0016331	0.00598328	1.81375	16.3773	27	142	morphogenesis of embryonic epithelium	AR;CASP8;FGF8;GATA3;KAT2A;JAG2;NODAL;PTK7;SFRP2;SHH;SOX9;HNF1B;TGFB1I1;KDM6A;WNT7B;WNT9B;LUZP1;LHX2;MED12;LIAS;COBL;PLXNB2;GRHL3;PHACTR4;KDM2B;GDF7;HES5
GO:0048699	0.00608705	1.2645	130.095	157	1128	generation of neurons	AKT1;CAMK2B;CHAT;AP2M1;COL6A2;COL9A2;COL9A3;CTF1;CTNNA1;DCT;DLG3;DLX5;DMD;LPAR1;EDNRB;EFNB1;EFNB3;CELSR2;EGFR;EPHA2;EPHA8;ACSL4;FGF8;FGF13;FGFR1;FOXD1;FOXD4;GATA2;GATA3;NRG1;HOXA2;HOXC10;HPRT1;HRAS;HSP90AB1;ID3;IHH;JAG2;KAL1;L1CAM;LAMB1;LYN;MBP;MT3;MYO7A;NCK1;NEFH;NEUROD1;OPCML;OPHN1;PAX6;PDE6C;SERPINE2;PITX3;PLCG1;PLXNB3;PMP22;POU3F4;PRKCQ;PTK7;PEX5;RP1;RPGR;RPS6KA3;SHH;SMARCA1;SMARCD3;SOX9;CDKL…
GO:0010863	0.00618894	2.31267	7.49663	15	65	positive regulation of phospholipase C activity	ADCY5;ARHGAP6;AVPR1B;LPAR1;EDNRA;EGFR;ESR1;FGFR1;FLT1;KIT;PLCB2;PLCG1;PRKAR1B;PRKAR2A;NMUR1
GO:0030193	0.00618894	2.31267	7.49663	15	65	regulation of blood coagulation	ANXA2;APOH;SERPING1;F2RL1;F3;F11;KNG1;KRT1;LYN;SERPINE2;PRKCQ;THBD;TLR4;PDPN;CYP4F12
GO:1900046	0.00618894	2.31267	7.49663	15	65	regulation of hemostasis	ANXA2;APOH;SERPING1;F2RL1;F3;F11;KNG1;KRT1;LYN;SERPINE2;PRKCQ;THBD;TLR4;PDPN;CYP4F12
GO:0007186	0.00650278	1.34951	73.3517	94	636	G-protein coupled receptor signaling pathway	ADCY5;ADRA1B;ADRB3;AKT1;APOC3;AVPR1B;BDKRB1;CALCA;CASR;ENTPD1;CD97;CMKLR1;CNGB1;CRHR2;DEFB1;LPAR1;EDNRA;EDNRB;CELSR2;EMR1;ESR1;F2RL1;FLNA;FPR2;GABRA3;GABRE;GLRA2;GNAI2;GNAI3;GNB1;GNG4;CCR10;GPR3;GPR6;NPBWR1;GPR31;FFAR3;GRM6;GRM7;CXCL1;HCRT;HTR5A;MAS1;MC3R;MC4R;NMBR;NTSR1;GPR143;OPCML;OPRD1;OPRL1;PDE4D;PDYN;PRKCQ;PYY;RGS3;RGS10;SCG5;SSTR2;SYP;TAC3;CNTN2;TRHR;UCN;GPR68;RGS11;SPHK1;DGKI;GPR50;GPR56;…
GO:0060193	0.00657155	2.10357	9.68795	18	84	positive regulation of lipase activity	ADCY5;APOH;ARHGAP6;AVPR1B;LPAR1;EDNRA;EGFR;ESR1;FGFR1;FLT1;KIT;PLCB2;PLCG1;PRKAR1B;PRKAR2A;PRKCZ;NR1H3;NMUR1
GO:0010955	0.00670338	4.61501	1.84532	6	16	negative regulation of protein processing	A2M;SERPING1;CD59;CD46;SERPINE2;CHAC1
GO:0048666	0.0067865	1.30133	96.7642	120	839	neuron development	AKT1;CAMK2B;CHAT;AP2M1;COL6A2;COL9A2;COL9A3;CTF1;CTNNA1;DLG3;DLX5;DMD;LPAR1;EDNRB;EFNB1;EFNB3;CELSR2;EGFR;EPHA8;ACSL4;FGF13;FGFR1;FOXD1;FOXD4;GATA2;GATA3;HOXA2;HPRT1;HRAS;HSP90AB1;IHH;KAL1;L1CAM;LAMB1;LYN;MBP;MT3;MYO7A;NCK1;NEFH;OPCML;OPHN1;PAX6;PDE6C;PITX3;PLCG1;PLXNB3;PMP22;PRKCQ;PTK7;RP1;RPGR;RPS6KA3;SHH;CDKL5;CNTN2;TIAM1;TRPC5;UCN;EZR;FZD5;LHX3;ST8SIA2;SEMA7A;CNTNAP1;SEMA5A;LGI1;LHX2;NRXN3;FE…
GO:2000026	0.00696937	1.25354	136.093	163	1180	regulation of multicellular organismal development	AKT1;ANXA3;APOH;AR;CALCA;CAMK2B;CASP8;CD40;CDKN1B;CHI3L1;CRHR2;CST3;CTNNA1;DCT;DDIT3;DMD;ECM1;LPAR1;EDNRA;EDNRB;EPHA2;ESR1;ETV2;F3;FGF3;FGF8;FGF13;FGFR1;FOXD1;FOXD4;FLT1;GATA2;GATA3;GPM6B;GPX1;GTF2I;HGF;NRG1;HNF4A;HOXA2;HOXC11;HOXD11;IHH;KRT1;LTBP3;LYN;NBR1;MAFG;MBP;CITED1;MSX2;MT3;MYH6;NAB1;NEUROD1;NODAL;NPPB;OXT;P2RX7;PAX6;PAX9;PF4;SERPINE2;PLCG1;PMP22;PRKCZ;PTK7;RARG;RBP4;CCL3;SFRP2;SHH;SMARCD…
GO:0021782	0.00702444	2.20283	8.30396	16	72	glial cell development	AKT1;CD9;DMD;FOXD1;FOXD4;GSN;ITGAM;LYN;MT3;SHH;CNTN2;TCF7L2;EIF2B4;HDAC10;FOXD4L1;HES5
GO:1902305	0.00712249	3.42045	2.99865	8	26	regulation of sodium ion transmembrane transport	ATP2B4;DMD;NOS1;SCN2B;SLC9A3R1;NEDD4L;TESC;WNK3
GO:1900274	0.00717582	2.26715	7.61196	15	66	regulation of phospholipase C activity	ADCY5;ARHGAP6;AVPR1B;LPAR1;EDNRA;EGFR;ESR1;FGFR1;FLT1;KIT;PLCB2;PLCG1;PRKAR1B;PRKAR2A;NMUR1
GO:2000177	0.00722097	2.44309	6.22797	13	54	regulation of neural precursor cell proliferation	CTNNA1;DCT;GATA2;LYN;PAX6;SHH;SMARCA1;SMARCD3;NES;OTP;LHX5;ELL3;KDM2B
GO:0006954	0.00724825	1.38346	59.5117	78	516	inflammatory response	A2M;AHCY;AKT1;ALOX15;BIRC2;XIAP;APOC3;BCR;BDKRB1;SERPING1;CALCA;CD40;CD47;CD59;CD97;CHI3L1;DEFB1;ECM1;EDNRA;MECOM;F2RL1;F3;FPR2;DARC;GATA3;GPX1;CXCL1;GSTP1;HCK;ITGB2;KIT;KNG1;LIPA;LYN;MAS1;CD46;MYD88;NPPB;P2RX7;PDE2A;PLA2G2A;PRKCQ;PRKCZ;CCL3;CCL4;STAT5A;TEK;TFF2;TLR2;TLR4;TNFRSF1B;UCN;GPR68;SEMA7A;IKBKG;TNFRSF11A;VNN1;SPHK1;OSMR;TRIL;NR1H3;RASGRP1;PDPN;LIAS;APOL2;IL17C;BLNK;EMR2;AFAP1L2;NFKBID;IL…
GO:0010466	0.00759392	1.82108	15.1086	25	131	negative regulation of peptidase activity	AKT1;XIAP;SERPING1;CAST;SERPINA6;CST3;DDX3X;ECM1;GPX1;HGF;IGBP1;ITIH2;ITIH3;MT3;SERPINB6;SERPINE2;SERPINB9;RPS6KA3;SFRP2;TFAP2B;WNT9A;PCSK1N;SPOCK3;LEF1;SERPINB11
GO:0070372	0.00759392	1.82108	15.1086	25	131	regulation of ERK1 and ERK2 cascade	ALOX15;ARRB1;CHI3L1;EDNRA;EGFR;EPHA2;F2RL1;FGF4;GSTP1;HRAS;LYN;MT3;NODAL;PRKCZ;S100A7;CCL3;TEK;TFF2;TLR4;SEMA7A;TNFRSF11A;SLC9A3R1;RPS6KA6;C1QTNF3;CNKSR3
GO:0009895	0.0076115	1.97824	11.3026	20	98	negative regulation of catabolic process	ADRA1B;AKT1;APOC1;APOC3;CIDEA;CST3;EGFR;FLNA;NRG1;HSP90AB1;MT3;SERPINE2;PTPN3;SHH;TIMP3;MAD2L2;RASIP1;BANP;GIMAP5;TBC1D14
GO:0043583	0.00768779	1.65322	22.2592	34	193	ear development	BCR;CDKN1B;COL11A1;DLX5;EYA4;FGF3;FGF8;FGFR1;GATA2;GATA3;HOXA2;HPCA;JAG2;MYO7A;NEUROD1;POU3F4;PTK7;SHH;SOX9;USH2A;LHX3;PRKRA;KCNQ4;BCL2L11;MYO3A;SOBP;GRHL3;STRA6;CCM2;GPR98;OTOP1;GSC;HES5;FOXI2
GO:0001708	0.00777709	2.11428	9.11129	17	79	cell fate specification	AR;ETV2;FGFR1;HOXC10;IHH;NODAL;PAX6;SFRP2;SHH;SOX9;TBX6;HNF1B;LHX3;MESP1;ISL2;GSX2;FOXI2
GO:0006813	0.0077873	1.7927	15.9159	26	138	potassium ion transport	CDKN1B;CNGB1;FHL1;HCRT;KCNA4;KCNC4;KCND1;KCND3;KCNG1;KCNJ15;KCNMB1;KCNQ1;KCNS1;KIF5B;NOS1;SLC12A4;ABCC8;PKD2L1;KCNQ4;KCNAB3;NEDD4L;KCNE1L;KCNMB4;KCNIP2;SLC12A5;HCN1
GO:0009790	0.00779396	1.27667	109.912	134	953	embryo development	AKT1;AR;BCR;CASP8;COL11A1;DLX5;DUSP5;EDNRA;EFNB1;EGFR;EPHA2;EYA4;ETV2;MECOM;ACSL4;FGF3;FGF4;FGF8;FGFR1;FOXD1;FOXD4;FOXL1;FOXM1;FLT1;GATA2;GATA3;KAT2A;GTF2I;NRG1;HNF4A;HOXA2;HOXA10;HOXB4;HOXB6;HOXB9;HOXC10;HOXC11;HOXD8;HOXD11;ID3;IHH;JAG2;KIT;LRP4;MAFG;MDFI;MEOX1;MEOX2;MGAT1;CITED1;MSH2;MSX2;MYH6;MYO7A;NEUROD1;NODAL;OCRL;PAX6;PLCG1;POU3F4;PTK7;RARG;RBP4;RNF2;RXRB;SFRP2;SHH;SIM2;SNAI1;SOX9;SPINT1;T…
GO:0031175	0.00795066	1.31636	83.7316	105	726	neuron projection development	AKT1;CAMK2B;CHAT;AP2M1;COL6A2;COL9A2;COL9A3;CTNNA1;DLG3;DLX5;DMD;LPAR1;EFNB1;EFNB3;CELSR2;EGFR;EPHA8;ACSL4;FGF13;FGFR1;FOXD1;FOXD4;GATA3;HOXA2;HPRT1;HRAS;HSP90AB1;KAL1;L1CAM;LAMB1;LYN;MBP;MT3;NCK1;NEFH;OPHN1;PAX6;PLCG1;PLXNB3;PMP22;PRKCQ;PTK7;RPS6KA3;SHH;CDKL5;CNTN2;TIAM1;TRPC5;UCN;EZR;FZD5;LHX3;ST8SIA2;SEMA7A;CNTNAP1;SEMA5A;LGI1;LHX2;NRXN3;FEZ1;ULK2;FARP2;FARP1;FLOT1;BAIAP2;STK25;SEMA4F;TBR1;PGR…
GO:0030154	0.00801266	1.16793	328.237	366	2846	cell differentiation	A2M;ACTA2;ADRB3;NR0B1;AKT1;ANPEP;BIRC2;AR;BRDT;CALCA;CAMK2B;CASP8;CD9;CDH15;CHAT;AP2M1;COL6A2;COL9A2;COL9A3;COL11A1;COL19A1;CTF1;CTNNA1;CYP24A1;DCT;DLG3;DLX5;DMD;DSP;EDA;LPAR1;EDNRA;EDNRB;EFNB1;EFNB3;CELSR2;EGFR;EPHA2;EMD;EPHA8;ESR1;ETV2;MECOM;F2RL1;ACSL4;FGF3;FGF4;FGF6;FGF8;FGF13;FGFR1;FHL1;FOXD1;FOXD4;FOXM1;FLNA;FLT1;G6PD;GATA2;GATA3;GPM6B;GPX1;GSN;HGF;NRG1;HOXA2;HOXB4;HOXC10;HOXC11;HOXD11;HPRT…
GO:0010627	0.00827006	1.31414	83.8469	105	727	regulation of intracellular protein kinase cascade	ADRA1B;ADRB3;AKT1;ALOX15;BIRC2;AR;ARRB1;CASP8;CD40;CHI3L1;DUSP5;DUSP9;ECM1;EDA;LPAR1;EDNRA;EGFR;EPHA2;EPHA8;ESR1;MECOM;F2RL1;F3;FGF4;FGFR1;FOXM1;FLNA;FLT1;GATA3;GH1;GNAI2;GPX1;GSTP1;HGF;NRG1;HRAS;IGBP1;IGF2;KIT;LYN;NBR1;MDFI;MAP3K1;MAP3K10;MST1R;MT3;MYD88;NEUROD1;NODAL;P2RX7;PDE4A;PLCG1;PRKCZ;PXN;RGS3;S100A7;CCL3;SECTM1;SFRP2;TCF7L2;TEK;TFF2;TLR2;TLR4;TSPAN6;WNT7B;FZD5;MAPKAPK3;SEMA7A;IKBKG;TNFRS…
GO:0002027	0.00828456	2.22338	7.7273	15	67	regulation of heart rate	ADRA1B;CALCA;DMD;DSG2;DSP;FKBP1B;KCNQ1;MC3R;MYH6;MYH7;OXT;PDE4D;SCN2B;KCNE1L;SPTBN4
GO:0008544	0.00837031	1.52191	32.2932	46	280	epidermis development	AKT1;DCT;DSP;EDA;EGFR;EPHA2;FGFR1;IRF6;JAG2;KRT5;KRT14;LAMC2;LRP4;MAFG;MSX2;MYO7A;NAB1;OVOL1;PAX6;PPL;KLK7;S100A7;SHH;SNAI1;SOX9;SPRR1A;USH2A;LDB1;LATS1;KLK5;SOSTDC1;CLIC4;NSDHL;TNFRSF19;GRHL3;EDA2R;BCL11B;CNFN;KRT71;REG3G;APCDD1;LCE1A;LCE1D;LCE2D;HES5;FOXI2
GO:0021515	0.00838431	2.49825	5.65131	12	49	cell differentiation in spinal cord	GATA2;HOXC10;PAX6;SHH;TAL1;LHX3;ZC4H2;LHX5;ISL2;LHX4;GDF7;GSX2
GO:0014003	0.00839455	3.0121	3.69065	9	32	oligodendrocyte development	CD9;GSN;LYN;SHH;CNTN2;TCF7L2;EIF2B4;HDAC10;HES5
GO:0007442	0.00841159	7.68618	0.922662	4	8	hindgut morphogenesis	SHH;TCF7;TCF7L2;DACT1
GO:0038003	0.00841159	7.68618	0.922662	4	8	opioid receptor signaling pathway	NPBWR1;OPCML;OPRD1;SYP
GO:0061525	0.00841159	7.68618	0.922662	4	8	hindgut development	SHH;TCF7;TCF7L2;DACT1
GO:0010522	0.00843581	2.29544	7.0353	14	61	regulation of calcium ion transport into cytosol	BDKRB1;CALCA;DMD;EDNRA;FKBP1B;GSTM2;LYN;NOS1;P2RX5;P2RX7;PDE4D;P2RX2;GIMAP5;DHRS7C
GO:0035148	0.00899026	1.81628	14.5319	24	126	tube formation	CASP8;EDA;GATA3;KAT2A;NODAL;PTK7;SFRP2;SHH;SOX9;HNF1B;KDM6A;WNT9B;LUZP1;LHX2;MED12;BCL2L11;LIAS;COBL;PLXNB2;GRHL3;PHACTR4;KDM2B;GDF7;HES5
GO:0031128	0.0092216	2.74971	4.38265	10	38	developmental induction	AR;FGF3;FGF8;FGFR1;HOXC11;HOXD11;SIX3;SOX9;FZD5;MESP1
GO:0022612	0.00933559	1.86554	13.0326	22	113	gland morphogenesis	AR;CRIP1;EDA;EGFR;EPHA2;ESR1;FGF8;FGFR1;HGF;MSX2;PAX6;PROP1;RARG;SHH;SOX9;STAT5A;STAT6;PLXND1;SOSTDC1;NTN4;GDF7;NKX2-3
GO:0060191	0.00933559	1.86554	13.0326	22	113	regulation of lipase activity	ADCY5;APOC1;APOC3;APOH;ARHGAP6;AVPR1B;LPAR1;EDNRA;EGFR;ESR1;FGFR1;FKBP1B;FLT1;KIT;PLCB2;PLCG1;PPP2R4;PRKAR1B;PRKAR2A;PRKCZ;NR1H3;NMUR1
GO:0061351	0.0095406	1.92849	11.5333	20	100	neural precursor cell proliferation	CTNNA1;DCT;FGF8;FGF13;FGFR1;GATA2;LYN;PAX6;SHH;SMARCA1;SMARCD3;TACC1;NES;OTP;PLXNB2;LEF1;LHX5;ELL3;KDM2B;ARX
GO:0060562	0.00972113	1.49247	34.2538	48	297	epithelial tube morphogenesis	AR;CASP8;EDNRA;EPHA2;ESR1;FGF8;FOXD1;FOXD4;FLT1;GATA3;KAT2A;HOXD11;IHH;CITED1;MSX2;NODAL;PTK7;PXN;SFRP2;SHH;SOX9;HNF1B;TCF21;KDM6A;WNT9B;ZIC3;LUZP1;SEMA5A;LHX2;MAGED1;MTSS1;MED12;LIAS;PLXND1;COBL;PLXNB2;SOSTDC1;CLIC4;LEF1;RASIP1;MESP1;GRHL3;PHACTR4;CCM2;KDM2B;GDF7;FOXD4L1;HES5
GO:0055117	0.00976933	2.24745	7.15063	14	62	regulation of cardiac muscle contraction	ADRA1B;DMD;DSG2;DSP;FKBP1B;GSTM2;KCNQ1;NOS1;PDE4D;SCN2B;UCN;GJC1;NEDD4L;KCNE1L
GO:0045165	0.00983086	1.55478	27.5645	40	239	cell fate commitment	AR;ETV2;FGF3;FGF8;FGF13;FGFR1;GATA2;GATA3;NRG1;HOXA2;HOXC10;HOXC11;HOXD11;IHH;JAG2;NEUROD1;NODAL;PAX6;SFRP2;SHH;SIX3;SOX9;STAT6;TAL1;TBX6;HNF1B;TCF7L2;TGFB1I1;WNT7B;WNT9A;WNT9B;FZD5;LHX3;SOSTDC1;MESP1;ISL2;GDF7;GSX2;HES5;FOXI2
